# Supplementary material for: Atlantic salmon populations invaded by farmed escapees: quantifying genetic introgression with a Bayesian approach and SNPs
Source: BMC Genet. 2013 Aug 23;14:74. doi: 10.1186/1471-2156-14-74 (PMC3765417; doi:10.1186/1471-2156-14-74)
Supplement: Additional file 2: Table S2 — Technical details for the genetic markers used in the present study. [file 1471-2156-14-74-S2.xls]

## Sheet: Sheet1
Table S2. Atlantic salmon populations invaded by farmed escapees: quantifying genetic introgression with a Bayesian approach and SNPs.
Below are the 72 genetic markers used for statistical analyses in the present study, inclduing their "diagnsotic status".							Below are the 99 markers genotyped
R = randonly selected marker, 61+ = selected from the 61-500 ranking range in Karlssone et al., 2011							Note, that 27 of these markers failed or gave unreliable clustering and were therefore exlcuded.
Rank in Karlsson et al., 2011	Marker number (in Glover et al., 2013 data set)						Marker name	Marker number (in Glover et al., 2013 data set)	SNP_ID	Classification	Chr.	Order in Map.	Female map pos cM	Male map pos cM	Sequenom Design Sequence	dbSNP access.
45	1						BASS111_B7_B11_707	1	BASS111_B7_B11_707	SNP	ssa27	136	52.8	1.8	ACAAAGTGAGGTTAAATGAGGGATCCACTAAAAAAAAGAANGGTAAATCT[T/C]GAAGACAGATACCTCTGTTAGAAGATGGAGGGCATTCAGTGAAAGCACAA	rs119097277
5	2						BASS119_B7_E10_373	2	BASS119_B7_E10_373	SNP	ssa13	159	63.6	2.2	ACACAGTGGTTAAACACAAACAGATTGTACATGTCCACAACAGAATGATA[A/C]ACAAGCATCAAAACAGGAGGGTGAATCAGTGGTGAACACATAACTAGAAG	rs119097303
18	3						BASS123_B7_B04_360	3	BASS123_B7_B04_360	SNP	ssa05	67	18.5	42.5	TCACCTTCTACATTGTTTGTGTTCACTTGAACATTTCATGTTGGTACCTG[A/G]CAGTCTGTTCTTTATGTAACCACTCCCTTTTCACAGCTCACTAAGGCTTA	rs119097314
R	5						BASS133_B7_F01_275	4	BASS133_B7_F01_275	SNP	ssa15	153	66.3	4.4	GAACCCAGTTGAATAGAGATAGAGACGACCATAGTCTCTCTGGACCAAGA[C/G]CACCTGGGGAGGGAGAGGAACTGGAGGTTCCGGGTTCGAGGACACCCACG	rs119097337
R	6						BASS17_B7_C04_472	5	BASS17_B7_C04_472	MSV-3	ssa11	30	20.6	0.3	AAAGCACAACTGGGCAGCAGGTGAGAGAGCAGATACACTGTATCAGTGAG[T/C]GCATCAAAACCACATTATGTGATCATGAACGTCCGGGCTATTCACAGGGC	rs119097372
R	7						Contig15141_286	6	Contig15141_286	SNP					AGGAAATATCATCCTTGGTCAAACACACTGAATTAATTTGACTGTTTTAC[A/T]AAAAAATGTGGCTGTTAATTTACCCGCTCTGAGATGGGGAGGTTCAGAAA
R	8						Contig15806_943	7	Contig15806_943	SNP					GTTGGATAGAAGTGATAAAATGTATTTCTTTCCAAATTTCTCATATGAAT[A/T]TCTTGTAGGGGATTTAATACTCTGCGTAAATAATACAAATTAAGCATTTC
R	9						Contig16308_302	8	Contig16308_302	SNP					ACATTTTGTTTTTGCCCTCGCTCGACACAGGTGANTCAAAANAATCAAAT[C/T]GGTTATATGAAACAGCTGTGTAGTGCTAGAGCAAAAAATTAAACATGGAC
39	10						Contig16387_254	9	Contig16387_254	SNP					AGGAACTGAATGAGATGATTGAACATTTCATCCACAGCGTTGTACTGTAC[A/G]CCTCCTGATCTCCTCAGGACTGTGACATCAACTCTGGGGTCTGGTTTATA
61+	12						ESTNV_14268_378	10	ESTNV_14268_378	MSV-3	ssa12	48	75	5.3	GAGCTGGAGCAGAGGAACCGTGAGCTGGCAGAGAAGGCTGACGGCATCAG[T/C]AGAGAGATCCAGTACCTCAGAGATCTGATGGAGGAGGTCCGCTCAGCAAA	rs159402884
27	13						ESTNV_18603_371	11	ESTNV_18603_371	SNP	ssa24	108	58.4	27.3	TCTACTTTTACCCCTCTATTTTTATTTTTACCCCTCTCTTCTTCTTCTTC[A/T]GTAGAAGTTACCACGATAACAGGGTTTTCGTAGCCCAACCTTCTCCTTTT	rs159401058
29	14						ESTNV_19288_484	12	ESTNV_19288_484	SNP	ssa19				GTACACCACTCCTGCTGTCCTGCCCTACGGATTCTACTTGTCCTGGATTG[T/C]GAATAGTATTTTGAATATGGCATGGTTATTTCTGTACGACAAAGAATTCT	rs159406269
61+	17						ESTNV_22405_619	13	ESTNV_22405_619	SNP	ssa29	15	10.7	0.1	TGGACCTACACATAGATGTAATTAGCCCCTCCCCTTTCATTAATGACGGA[A/G]TTGAACTGTGGACTTAATCATCTTCACTTAGTGATTTCTGACATTTGGTG	rs159404169
23	18						ESTNV_23346_206	14	ESTNV_23346_206	SNP	ssa14	186	69	8.2	AGATTTGTGCAGGGAAAAGATAGAATAGTAATCATAATGTTCAGGTCATC[A/T]AAACATCAAAAATCTTCCTGTCGGCAAATAATGCCCTTTCTTTGACATCC	rs159404191
4	19						ESTNV_24780_461	15	ESTNV_24780_461	SNP	ssa16	75	49.8	2	GTGACATCGCAGACAACCATGGAGAGGTGGCCGACAAAACCGAGGACTAC[T/C]TGTGGCTCAAGCTCAACCAGGTGTGCTTCGATGACGACGGCAGCAGTGCT	rs159406364
19	20						ESTNV_28129_298	16	ESTNV_28129_298	SNP	ssa04				TATTTCTTGGGACTTATTAAATAAAGGACAGGGAAAATTGAAAAAAATTC[A/G]ATACTAAAAATGCCATACCGTCATCTGTGGAGAGACCACTGACTCAAACA	rs159404404
7	22						ESTNV_28225_649	17	ESTNV_28225_649	SNP	ssa19	45	34.4	3.1	CCAAGCCATCCCCACCTGACCGAAGACAAAGTACACTGTCAGGATGAGTA[T/G]ACAGTCGCTCATCTCAGTAGCTACAATAAGAACTCTCTGCTATTTATCAT	rs159406484
21	23						ESTNV_29115_481	18	ESTNV_29115_481	SNP	ssa01	132	56.7	48.9	GCCATAAGGTAAAGAGACACGTGCAAACTGCATCTAGGTTTTGCAGTTCT[A/C]TAGATATGTTGAAACAATTGATGTCCAAAGGTTCTTCTGCATAGGTCACT	rs159401086
61+	24						ESTNV_29752_1360	19	ESTNV_29752_1360	MSV-3	ssa11	100	54	1.8	CTGTGGTTCCATTGCATTAAACCGTTTTTGTTGCAGGGCCTGTTCTGTGC[A/G]TGGACTGTTATCAGTGTGTGTGAGAGAGAGTAAATAAGATTCTGTATTTG	rs159404527
61+	25						ESTNV_31163_234	20	ESTNV_31163_234	SNP	ssa10	277	87.6	11.4	TACTCTATTGCCAACTCACTCACTGTCAGTGTCACAGAGCATAAACCGAC[T/G]GGCACTCAGGCTACACCTGTATAGTTTGGCCAAGGTTGTGTCAAAGTGAA	rs159406660
1	26						ESTNV_31226_313	21	ESTNV_31226_313	SNP	ssa09	228	87	5.6	GAGGAATGTGTGACTTCTGTCTTTGCAAAGAGAAGTTCTGTTGACGTACC[A/C]AAGGGGGGCACTCTTTCCTTATCCTGTGTTGTTCAGCATTGTGGAGATGA	rs159404667
54	27						ESTNV_31647_643	22	ESTNV_31647_643	SNP	ssa13	209	75.5	4.6	ATTTTTCAGGTCGGAAATTCGGTGATCAAGAAAGATGCCTGTGTTTCCGA[A/C]TTGGAATTCCAGTTGGGTGACCATTCAAAACCATTTTTCACTGTCGGAGC	rs159404709
14	28						ESTNV_31902_575	23	ESTNV_31902_575	SNP	ssa05	21	1.3	40.4	ACGTTTTTTACCTCAAGAACAAGACTTAAGACACTGGTGAGAGTATGAAA[A/C]AGTCCGTCCCTTCGGGTTGAATCTTAACTTGATAACTGTACACATAACTC	rs159404741
58	29						ESTNV_32013_264	24	ESTNV_32013_264	SNP					AAAAACCAACAAACTTTTTAAGAACAGTCAACCCATTACTTTACGATACT[A/G]CATATGAACAAATCCCCTGCCTAGTGTTTACTGAGAGTTAGTGGTTGTGT
33	30						ESTNV_32170_318	25	ESTNV_32170_318	SNP	ssa16	77	49.8	2	TCTCTGTCCTCCATGGATCTCTGTGGTCGACCAGGGGTTCCTGCTGTGGC[C/G]CCCTTTAGACGTTTGTACTGCATGAACAGGATGTTCATGGTGGCCAGGAG	rs159404771
2	34						ESTNV_32346_630	26	ESTNV_32346_630	SNP	ssa18	112	63.6	2.7	CGAAGTTGGGCCAAGATGGCCCACCGCATTCTCATTTAAAGGGGAAATCA[T/G]CAGTTGCTACCTCCATTTTTGGATACATAAATTGATATATACCCATTGAT	rs159406742
61+	36						ESTNV_33766_718	27	ESTNV_33766_718	SNP	ssa23	99	48.7	2	CGTTGACATTCCTGATCCAGTCACACCATTCCTCTCTTCCTCTTTATCCC[A/C]AAAACAATCCTTGAGTCCCTATGGCGTGGCAGCTTTACCAGATCTGATTA	rs159404995
61+	37						ESTNV_34021_1870	28	ESTNV_34021_1870	MSV-3	ssa01	246	108.5	49.8	CTGGGGAACTGATGACTCTGTAGTCGCCAGTGTTCGGCCTCCTCCAAAAA[A/G]CCAAGAGCAACCCCTGTTTCTGCCATAGTGTTAATTTTACTATTTACCAA	rs159405040
10	40						ESTNV_34419_496	29	ESTNV_34419_496	SNP	ssa04	198	107.8	5.4	GGGAACTCATCTGGCTTTCTAACATTGACAACTACTGAGATGTTATATAG[C/G]GCCAACCACTTCTTACTGCATGTTATCGTCAAGCTATTTTCAATCATTTC	rs159405106
R	41						ESTNV_34639_1192	30	ESTNV_34639_1192	SNP	ssa09	272	99.2	5.8	CTGGAGACCATCCTGATCTGATTTTACTACAGTGTCACTTACTGGATTGT[T/G]TAAAAAGCTGAAATAGACATCAGAAGCTACATGTTTCTGTTGCGCCATAT	rs159406965
R	42						ESTNV_35022_1032	31	ESTNV_35022_1032	MSV-3	ssa11	77	47.9	1.6	AGGTTTTTGATTTTCTCCAGCATGGGCCAAACTCTTCAGTCTTTCATGGA[T/G]GAGGGGGAGGGGCTCCTGTCTGAGAAAGCGGTCCTTCAGCTGGCCTGCAG	rs159407008
R	43						ESTNV_35257_1292	32	ESTNV_35257_1292	SNP	ssa09	176	74.1	5	TGCATTATGGATAATGCAGTTCTTTAAGGAGAAAACCTGTAACAAACTTA[A/T]TTCCCCCTTTCTCCTGGTTTTTGTTCTCATGGTACTTTTTGAATAAGCTC	rs159405252
R	44						ESTNV_35759_1059	33	ESTNV_35759_1059	SNP	ssa27	109	47	1.4	AAGAATGCTCCATGGAAGGGTACAAAATATTGTGGACAAAAAAACAAAAA[A/G]AAAGACAATCATCACAAATGAGCTAGAGCTGAGGATTGGATAGTAAGAAC	rs159405336
R	45						ESTNV_35893_841	34	ESTNV_35893_841	SNP	ssa11	206	82.7	2.6	TTACTTTGTTTGTCCTTTGGGTCTTTAACACTGTGCTCTATCAGTGTTCT[T/C]CTGATCCCTTTTTGTTTTTCTCAGTTGAACAAGCCTATTTAAAGCAATAG	rs159407123
R	46						ESTNV_35910_1392	35	ESTNV_35910_1392	MSV-3	ssa07	12	10.4	57.2	TTGTTTTTCTACCTAGCTGGTTCAGTGCAGATGGTAGGTGGGAGGGAGAC[A/C]GTAGGGAAAGAGAAGGGGAGGGCAGGGGGTTTAAGATGGGATAAATGTGA	rs159405369
R	47						ESTNV_36086_719	36	ESTNV_36086_719	SNP	ssa04				CACAACGTTTTACACCAAGAGTACCCCCAACACATCATGGTCCTCGTCTT[C/G]CACAAATTACATGGTGTTGATTTGTATCCTTCTATTCCAAAAGGATTGTG	rs159405403
R	48						ESTNV_36576_1908	37	ESTNV_36576_1908	SNP	ssa29	99	71.4	60.7	TTGATGGTGATGTTCCTCTCCAGCTCGTTCTTGAAGCGGACAGTGTGAAC[A/C]CCTGAGATGGCCTTGACCACCGTTGACTTTCCGTGGGCCACATGACCAAT	rs159405519
37	49						ESTNV_36692_1354	38	ESTNV_36692_1354	SNP	ssa26	52	57	1.2	CCCACCGGTTCCCCCTGGAGCAGGCTGTGCAGGCCTTCGAGACCACACGC[A/C]AAGGACAAGGGGTCAAGATCATGCTCAAGTGTGACAAGACTGACCAGAAC	rs159405532
R	52						ESTNV_37023_271	39	ESTNV_37023_271	SNP	ssa10	150	61.4	2.3	CGCTCCTCTTCTGTTATTCCATACGACTACAACAGGGTTCTGGTGAAGCT[A/G]GAGGATGAGAGCAGCCATGACCAGGAAGATGATGACGATGATGATGACTC	rs159405608
R	53						ESTNV_37208_1240	40	ESTNV_37208_1240	SNP	ssa14	19	23.2	0.5	CCATTGACAGCCACGAGCACGCTCTCCCCGGGTTCTACCGTGTTGAAGAC[T/G]GCGCACTCCATGGCTGCGTGTCCGGAGCCGCTCATCGCTATCGTCATGTT	rs159407323
R	55						ESTV_11898_329	41	ESTV_11898_329	SNP	ssa01	339	129.1	49.9	ACCAAAACAGCGAGGAGTTTAGCCTCACACCGTTTGTTGTTGCGGAAGTC[A/G]GCCCGNATCTNCCGTCAAAATACATATATTATTTTACAAACATGTAGAAC	rs119096963
R	57						ESTV_13454_78	42	ESTV_13454_78	SNP	ssa05	75	22	42.5	ACAAAAACAAACGAGACGATGTTCCAAAACAGTGATATCACGCCCAAAAT[T/G]ATTTTGCCAGACAAATCGTGGGGACCTGACCATTAGCGTAAAAACAAGTT	rs119096991
R	58						ESTV_14201_395	43	ESTV_14201_395	SNP	ssa06	189	96.7	4.4	GGCCATACTGAGGTGGTGCGGGTGGTCTGGGAGCCAGAGAAGACAAGCTT[C/G]TCCAAACTGCTCAAGGTGTTCTGGGAGAGCCACAACCCAACTCAAGGAAT	rs119097025
R	59						ESTV_14392_452	44	ESTV_14392_452	MSV-3	ssa26	140	77.6	39.1	ANGGAGGGTTGCGTCGGAGCCAAAGTNTTCTTTTTCAAAGCTTTNCTGTC[A/C]GCTGGTTCAGCCGGTCAGAAAGAACCTTTCCTGTGGGCGAAGAAGACTGA	rs159408021
R	60						ESTV_14711_157	45	ESTV_14711_157	SNP	ssa03	27	2	53.7	GAAACCCAACATAAAAATTTAAAAAAAGGGAAACTATTTAAACCCAAGTT[C/G]AACACAATGGATACCAGACCGTGACAGTCCACCAATACAGTCTAAGCTTT	rs119097050
R	62						ESTV_14899_107	46	ESTV_14899_107	SNP					TGTAAAAGATTAGTTTTACAAGGATAGGGAAAATATTTCCACAGCTTTAT[T/G]TGTACATGCTTCATTGGGAATGAAGTAATTACACAAACAGACAAATACAG
R	63						ESTV_15118_153	47	ESTV_15118_153	SNP	ssa01	198	94.9	49.6	TGGTTGAGTTAAACTGTTTAGATGTGAAACTCTTTTGGGCGTATTTCACA[A/G]CCTTTGGTGAAATACTAAGTCATGAAGCTATACATATGCATACAGTAAAT	rs119097072
R	64						ESTV_15209_1301	48	ESTV_15209_1301	SNP	ssa17	82	57.3	0.9	GGTTGTTTTGACAACGGAGGTGGAACTGTTAGATCTGTCAAATCTACAAG[T/C]GACTCCCAGCATTATTACCTAAAGCGGACATTGCCATTGGCTGCATGGCG	rs119097083
R	65						ESTV_15230_258	49	ESTV_15230_258	SNP	ssa09	91	59	2	AATTGAGGATCACACTGTATTTAATCTTTATGGTCTCAAAAGGTTTTGGC[C/G]TACCAAAATATATCAGAGCAACAACAAAAAAATANNNNNNNTAAAAGTGC	rs119097085
R	66						ESTV_15386_484	50	ESTV_15386_484	SNP	ssa05	172	89.4	44.1	GGGCATCTGTCAAGTGGAGTAGCGACCTTGTCCAGTGATGACCGTTATGA[T/C]AGTGTCACGGCATGAGGTCATCTGTGTGTCAAGGGTCCTATATGCAGCTT	rs119097092
13	67						ESTV_15593_813	51	ESTV_15593_813	MSV-3	ssa26	97	71.4	1.6	AAGTAATACAGACACTAGCATTATCTTAAGCCAAAGGTCTCAAATGCAAC[A/G]CCCCACTTCAACCTACTGATGTAGAGACCCTTTATGATCACCTCCTGAAT	rs119097515
3	68						ESTV_15868_527	52	ESTV_15868_527	SNP	ssa26	61	60.2	1.2	GTATCCTTTAGAACTAAGCTGATCTGGTGAGAGTCAGTCCTACATTAATC[T/G]ATNNNNNNNATAATCTGTTCCCAGAGATGGGGTTTACTGAGACAGCATCT	rs119097127
61+	69						ESTV_16053_71	53	ESTV_16053_71	SNP					TTTATTTTAAGAAAATGCTACATGACTCAGTTTAATAACAAAAAACANGC[A/T]AGGAAGGGGTAACATTAAAGTATTAGAACATGAAGGACAAACAATACAGC
50	72						ESTV_16378_529	54	ESTV_16378_529	SNP	ssa22	102	50.5	1.6	AGTTAGCATTTTCAGCAGCAACTCTGTCCCCTGTTTATTGATCTCTGGAG[T/C]GTAGTCGGTGATTGGGCGGGGGCTGATAGGACTGAAGTTGTGTCGTGAGA	rs119097170
48	73						ESTV_16585_88	55	ESTV_16585_88	SNP	ssa01	312	123	49.9	AAATAACAAGACCAACCTGTATAGCTGTGAATGTAGCACGATGTCAATTA[T/C]GCATCAGGGAGCCTGTGCTCAGTGAGAACTACCTCAGATGGAGGGAAGGG	rs119097182
17	75						ESTV_16847_1193	56	ESTV_16847_1193	SNP	ssa01	325	125.5	49.9	GGTCTCCATTGCTGTGGGAGACATTGGCTCAGGTAAAACCTGAACCTCCA[A/G]CTTAACAGGGGCAATAGCAACTTTTTGGGGTTGTTGGACCTCAGGGACCT	rs159405877
46	76						ESTV_17015_1763	57	ESTV_17015_1763	SNP	ssa14	128	61	2	TTGTACATATTTCATTTGAAGTGGTGGTGTTTTTCTTTTTGTGGCTAGTG[T/C]GTTCTGTAGAATAAGTTGGTGATGGGTCAAGTTGAACAACAACTTTTATT	rs119097236
30	77						ESTV_17067_557	58	ESTV_17067_557	SNP	ssa06	224	113.9	4.5	CAACTGGAAATGGAAGCGCTTGGAAGATTAGAGGCAAAAAGAGATCAGTG[C/G]TAACAGACTCTGACCCGAAACAGAACAAAAATACAATGACATCCATCCAT	rs119097240
35	78						ESTV_17112_405	59	ESTV_17112_405	MSV-3	ssa10	106	54.4	2.1	GTCCAGCCCTCACTGTGGACGTGGTAGAGGTTGACCTGTCCTCCACTGTA[A/G]GCGTCACGGTATGTGGCCTGATAGATGGCCCTGCGACCCAGATCACAGGC	rs119097244
41	79						ESTV_17222_301	60	ESTV_17222_301	SNP	ssa21	73	49.9	1.2	GACTTAGTGAGCTAGTATTCTCTTTTCCCTGATTCTGGTTGTTGTGCTGA[A/T]AACAGCTTCAGGTGATGTGTTCTGTGGTGTCGTGACCCCTACACCCTCTT	rs119097248
61+	83						ESTV_17396_2690	61	ESTV_17396_2690	MSV-5	ssa28				NNNNNNNNNNNNNNNNNNNNNNNNNNNNNNNNNNNNNNNNNNNNNNNGAC[A/G]TCTCTAGCAACATGCTCGTGTGCCCCTCCCCTTCTAGCCTACTCAGCCAA	rs159405911
6	85						ESTV_17428_1391	62	ESTV_17428_1391	SNP	ssa13	196	71.6	3.8	TTGACCCGCCAGAGTTTGGACTCCCAAGTGAAAAAGCTCCGTCTCCCACC[T/C]TGCATTAGCACCTCTACCATCATCCAGTGACCCAGACGTCAAATCACCTG	rs119097405
32	87						ESTV_17429_1139	63	ESTV_17429_1139	SNP	ssa27	5	1.5	0.6	GCTAAAGAATTGGTTGTTTGTACTTTTGTTTCCTTTTCCATATTNNCCTA[A/T]ATTGGGATTGAAATGTTTTACTCTACATCAGTTGGGTAATTCACATGAAA	rs119097262
61+	89						ESTV_17454_240	64	ESTV_17454_240	SNP	ssa09	194	77.8	5.1	GTCATGCACTCGAGTGAGGCTAACTGATCAATATAATTTCATTTTCAAAC[A/C]GTTGACAAAAACATGTACTTCAAAACAATTATCCCTGCTTTAAAGCGGAG	rs119097263
47	90						ESTV_17489_78	65	ESTV_17489_78	SNP	ssa21	103	53.6	13.3	TAATGCCATTTACAAAAGCAAGCATTCACTTGCTGCCTACTTACATACTT[T/C]TATAGAACTGTACTTGAACCAACAAAAGCATCAATGTGGACCCACAGAAG	rs119097264
61+	91						ESTV_17611_91	66	ESTV_17611_91	SNP	ssa13	218	76.7	4.7	GAGTGTTAACCTCAGTCTCCCTCCACAAGAAGATGCAGGACTTCGCCTTC[A/G]CTGCCCTCTCCATTTGGCTGTGTCTGGGTGCCACCGCCCTGGCAGAGTCC	rs119097268
61+	92						ESTV_19099_538	67	ESTV_19099_538	SNP	ssa21	21	16.8	1.1	ATCCCCAAATTGCCACAACTACACGGAGTCCGCATCTTTGGCATCAACAA[A/G]TATTAAGCTGAGTGTTGAGGGTCAGTGTTGGGACAAACTCTCAAAGGAGC	rs159405949
49	94						GCR_cBin10025_Ctg1_195	68	GCR_cBin10025_Ctg1_195	SNP	ssa25	39	31	0.1	AAGCTTGTAAACATTCTACCTAAGTGAAGAGTAGCATGTTTTCTTTGACC[A/C]TAAACAAAGAGTGGACAGTCAACACCGCCATACCCGCAGATAGATATCGT	rs159401149
8	95						GCR_cBin10148_Ctg1_91	69	GCR_cBin10148_Ctg1_91	MSV-3	ssa18	145	69.5	2.7	CCCATGCGTATCTTCAGCTTGCTGGGTGTTGAGACAGTAATCCTGACCAA[T/C]GCTGCTGGCGGTCTCAACCAGGACTTCAAGGTGGGAGACATCATGATCAT	rs159402943
61+	96						GCR_cBin10938_Ctg1_42	70	GCR_cBin10938_Ctg1_42	SNP	ssa10	224	75.8	4.8	CTAGATATTGGAATTATAAGGATTAACATGCCAAGGGGTTT[A/C]GAAACTTCAGGTACATGCAAATGAGAAAAATGTTGATATTGTTTGCACGG	rs159401182
42	98						GCR_cBin11008_Ctg1_366	71	GCR_cBin11008_Ctg1_366	SNP	ssa19	8	5.4	2.8	ATCAAATCATTGAGGAGGACACAGAAAACGGTCAGAAAACCGTCTCCATT[T/G]CAATGNATGATTGTTGGATGGAAGAGGAATCAACAAGTTGAGAGATATTT	rs159402964
24	99						GCR_cBin13217_Ctg1_178	72	GCR_cBin13217_Ctg1_178	SNP	ssa21	85	52.4	1.3	CAAACTCATCAAGGCAGTAACAAAACAAAACTCAAACAGGCAGTCCTTTT[C/G]AACTTCTGGCTGTAAGTGCGAGACCTGGGGGCCAGCGCAAGAGCTCCATT	rs159401287
							GCR_cBin14283_Ctg1_117	73	GCR_cBin14283_Ctg1_117	SNP	ssa22	17	6.1	0	CATCAATTAATCATTCATTGGAATCCTGAGAAACACGGGGAATCACCCAC[A/T]AGGCCTACCTTGCACTGCATGCCTCATTTATGAACCAACTACTTCAACAG	rs159401325
							GCR_cBin15343_Ctg1_36	74	GCR_cBin15343_Ctg1_36	SNP	ssa13	42	41.8	0.3	CTAGACCAAATCTAGGAATACTTTCTCTTACCAAA[A/G]GTTTTACTACAGTTTTAGTCATCACAGTGCATAGTTTGAAATGCTTCAAC	rs159401372
							GCR_cBin15671_Ctg1_125	75	GCR_cBin15671_Ctg1_125	SNP	ssa01	102	42.1	48.2	ACTTTCAACCCAGAAGTGCTATCTATCTCGGCTTTTTAAAATGTGACCTA[A/T]ACTAATGGGCTATATGTGGTGTAAGGGATTCTCTTTGTACAACAACAACA	rs159406104
							GCR_cBin17883_Ctg1_169	76	GCR_cBin17883_Ctg1_169	SNP	ssa24	89	55.4	3	ACAGACAGCACTGCCCACCCACTCCTACAACTTAAAGCCAAACCCTGACG[A/G]CCCAGCCAGAAGTCTACATCGCCATATGGGGTTGTATGGGAGAGACAATG	rs159401467
							GCR_cBin1955_Ctg1_60	77	GCR_cBin1955_Ctg1_60	SNP	ssa02	128	52.7	23	TTTTCTATTTTTCTGCCTGTGGTTTCTT[A/G]TAGGGATATTTACTGGATGTTACGCTGATGAAGTGGCTTCAATAAAAATA	rs159401529
							GCR_cBin21396_Ctg1_111	78	GCR_cBin21396_Ctg1_111	SNP	ssa07	88	75.7	57.9	ATAATAGACATGTTGGTTCATCGCTCTAACACTAACACACACACAGAAAT[C/G]GACATGAGATGTTCAGTTGTGTGTTCTGCCCTAATGGTTCTAAAAGAAGG	rs159401587
							GCR_cBin21489_Ctg1_370	79	GCR_cBin21489_Ctg1_370	SNP	ssa04	89	54.3	3.4	TGAGTTCTCAGGACTGCTTTCATTCCTAACCCTTTTCCACAGAAATCTGT[T/C]CCTTATCGCTGAACTCCCACAGAGGCCTTGGTTGTATGTTGGCTTCTCCC	rs159403235
							GCR_cBin21600_Ctg1_99	80	GCR_cBin21600_Ctg1_99	SNP	ssa20	91	48.6	1	TGTTGTTTAGTTATTCCAGTTAGCAATAATCTAATTATTGATTCACAGCC[C/G]CTTGTGAGTGGATCAAACTATTTTTAATGGTTGGTCGCTAGATTTGTTTC	rs159401597
							GCR_cBin22215_Ctg1_184	81	GCR_cBin22215_Ctg1_184	SNP	ssa03	171	84	57.1	GACTGGCCTGTATTTGTAGCACCAGGACAGATGGTGAATCACATGATCCC[C/G]GGGGGGAGGTATGTGTGGCTATGCGTCTGTGTGTACGTGTGTATGAGGGA	rs159401625
							GCR_cBin23352_Ctg1_159	82	GCR_cBin23352_Ctg1_159	SNP	ssa17	136	67.4	2.3	ACTGACAAAACCACAGAGACTTCTTTTCACCGTTGATGAAAACAAGTCAA[A/T]GTTTTTGCTTATAGTCACAACACC	rs159401654
							GCR_cBin23727_Ctg1_154	83	GCR_cBin23727_Ctg1_154	SNP	ssa19	52	39.5	3.1	CTATAACATGGAGGAGATGATGCCAAGGTCAATGTTGTCCATAATGAAAA[C/G]CAGAAGGTTAAATACAGATGGAGAATTCATACAGAATGAATTCTGTGACA	rs159401669
							GCR_cBin24261_Ctg1_69	84	GCR_cBin24261_Ctg1_69	SNP	ssa19	146	58.7	7.5	TGACTCAGATGTTTTTCTGGATGCCTGGCTAATAGA[T/G]TTAGAGCCAAACCTTGATAAAAAACAAATACACATATTTTCAGTTTCTCC	rs159403315
							GCR_cBin2854_Ctg1_228	85	GCR_cBin2854_Ctg1_228	SNP	ssa20	107	52.2	1	CTACACGACAGGATTAGAGTGAGCCTAATGAGTCAAAACCGAATCAAATC[T/G]TTCAGGTCACTACAATGAGACCTTCAAATTATTATTTTTTCATTCAACTC	rs159403420
							GCR_cBin29197_Ctg1_216	86	GCR_cBin29197_Ctg1_216	SNP	ssa09	57	47.7	0.9	ATTAGACAAAGGCTTCTGTACGGGGATTTTAAGACCCCTGACGCTCAAAT[A/C]TTTACATTAACACGCGACGCTTGCAGAACCGTTTTTGAATCATAAGGACC	rs159401895
							GCR_cBin32565_Ctg1_59	87	GCR_cBin32565_Ctg1_59	SNP	ssa27	83	35.8	1.2	ACTGTTATCAAGACCACACTATATGTAGTGGGTTACTGTGCAATTTGTTG[T/C]GAGGATTGTGCAATCAGAGTGAATGTGGGCTCTACATGAGGAGTTTAATA	rs159403514
							GCR_cBin3299_Ctg1_307	88	GCR_cBin3299_Ctg1_307	MSV-3	ssa08	35	32	1	CACCAGACTAAAGACATCCAGGTATCTGGGAAGATAGTGAAGGTGGCAGC[A/T]GTGGTTTCCATGGTCCTTTTCTGATCAAGGGGGACCGTTGCCCATCACTT	rs159402015
							GCR_cBin34264_Ctg1_201	89	GCR_cBin34264_Ctg1_201	SNP	ssa09	193	77.8	5.1	TCATGTTCCTTCGACCCAGATAGGGTTCATACATTACAGATAGGAAATAC[T/C]TTTTATTAGAGTGTCCTTCAACACACCTTGTAGCCTAGCGGAGCAATGGG	rs159403551
							GCR_cBin40148_Ctg1_35	90	GCR_cBin40148_Ctg1_35	SNP	ssa10	62	42.6	1.6	CTAGATCTTCCTCAGGCCAACAGACATGAGGGTG[T/G]TTTATTCATCATCAGCTACTGAGATACAGTATACCGGGATACACACTGAG	rs159403660
							GCR_cBin418_Ctg1_334	91	GCR_cBin418_Ctg1_334	MSV-3	ssa26	94	70.7	1.6	TAATTAGTGTCATTGTTGGAATAGTGGCGACAGAAGTGCCAGTGACATTA[C/G]CAGTGTTTTGGTCATGAACACTCCAGATGACCTCGTTTTCCTGTGGCCCT	rs159402264
							GCR_cBin4844_Ctg1_156	92	GCR_cBin4844_Ctg1_156	SNP	ssa09	82	54.4	1	GACTGACTGACAACAGGGCGGATGATCCTCTTAACTCATCCCGCTTCGTC[A/C]TTTGTCATTTGTCAATAACTCAAAGGTGATCATTTACTCCATGACGAATG	rs159402442
							GCR_cBin49912_Ctg1_98	93	GCR_cBin49912_Ctg1_98	SNP	ssa29	57	45.8	0.2	TACATTTCTTCACATTCCTTCATTCTATTAAGCATGAATCATTTTTACAT[T/G]ACAAAATTGCTGTCAGAGTGCCGTCATAACGAAATTGATAGTAAATTATC	rs159403806
							GCR_cBin5182_Ctg1_123	94	GCR_cBin5182_Ctg1_123	SNP	ssa19	58	42	3.1	TTGCGTTCTTGTGGTCCAATGATTTCCCCTATTTCTTTCCATTAAATGAT[A/T]GCATTTTCATGTTGCTGGGTCTTGTAGGCAACTTGGGGAATGTCTACACT	rs159402515
							GCR_cBin6371_Ctg1_124	95	GCR_cBin6371_Ctg1_124	SNP	ssa15	102	56.5	2.4	AAACTGATGTACGGGAGATTTAGAAGTTGGCCCTCAATGAATGAATGAAT[C/G]AATCAATCAATCGGATCCAGCCCTACCTTTCTTCTCTGTGCTGATGGAGT	rs159402575
							GCR_cBin6371_Ctg1_597	96	GCR_cBin6371_Ctg1_597	SNP	ssa15	101	56.5	2.4	TCAGCCAACCAGCGATGAGGGTCTTTCTGGAGTCCAGGATTGAGGGATAT[A/G]GCCTAGAAATAACAAAGACGGTTAGG	rs159406176
							GCR_cBin6609_Ctg1_85	97	GCR_cBin6609_Ctg1_85	SNP	ssa03	41	4.8	54.7	TTGCCAGATTTTTACAACCTGATTATGACATATCTTGGTCCCAAATCGCA[A/C]CCCGGNGGCATGCCATTTAATGTGTCAAGCAGATTACATGTTTTCTTTGC	rs159402590
							GCR_hBin3657_Ctg1_238	98	GCR_hBin3657_Ctg1_238	SNP	ssa20	45	38.6	0.5	GGGGCCATAATTACATGTTGTTACCATGTGTCGTGTGATGGTGAACATAG[A/G]GCAATNAATGTACCCTATCATTTAATATCTACCGTAGGATGACATTGATA	rs159402817
							MHC_IA_33360-33530	99	MHC_IA_33360-33530	SNP	ssa27	53	26.4	1.1	gagggggtggagcatgttgtcatccctggagacaagctgcccaagttcca[T/C]gacgagtagtgacacttcaatcagccaatcagctgtgacactctgtgaga	rs159407736

## Sheet: Sheet2
Name	IlmnStrand	SNP	AddressA_ID	AlleleA_ProbeSeq	AddressB_ID	AlleleB_ProbeSeq	GenomeBuild	Chr	MapInfo	Ploidy	Species	Source	SourceVersion	SourceStrand	SourceSeq
BASS111_B7_B11_707	TOP	[A/G]	3940202	TTGTGCTTTCACTGAATGCCCTCCATCTTCTAACAGAGGTATCTGTCTTC			0	0	0	diploid	other	Cigene	0	BOT	ATAGACAACAACAAAGTGAGGTTAAATGAGGGATCCACTAAAAAAAAGAANGGTAAATCT[T/C]GAAGACAGATACCTCTGTTAGAAGATGGAGGGCATTCAGTGAAAGCACAAGCTAGCCAGC
BASS119_B7_E10_373	BOT	[T/G]	6200497	CTTCTAGTTATGTGTTCACCACTGATTCACCCTCCTGTTTTGATGCTTGT			0	0	0	diploid	other	Cigene	0	TOP	AAATGACACTACACAGTGGTTAAACACAAACAGATTGTACATGTCCACAACAGAATGATA[A/C]ACAAGCATCAAAACAGGAGGGTGAATCAGTGGTGAACACATAACTAGAAGGAAAGTATAT
BASS123_B7_B04_360	BOT	[T/C]	3710402	TAAGCCTTAGTGAGCTGTGAAAAGGGAGTGGTTACATAAAGAACAGACTG			0	0	0	diploid	other	Cigene	0	TOP	CAGGAACAGGTCACCTTCTACATTGTTTGTGTTCACTTGAACATTTCATGTTGGTACCTG[A/G]CAGTCTGTTCTTTATGTAACCACTCCCTTTTCACAGCTCACTAAGGCTTAGACAATGGAT
BASS133_B7_F01_275	TOP	[C/G]	3830201	AACCCAGTTGAATAGAGATAGAGACGACCATAGTCTCTCTGGACCAAGAC	6900356	AACCCAGTTGAATAGAGATAGAGACGACCATAGTCTCTCTGGACCAAGAG	0	0	0	diploid	other	Cigene	0	TOP	AAATAACTCTGAACCCAGTTGAATAGAGATAGAGACGACCATAGTCTCTCTGGACCAAGA[C/G]CACCTGGGGAGGGAGAGGAACTGGAGGTTCCGGGTTCGAGGACACCCACGCCTCTACTGT
BASS17_B7_C04_472	TOP	[A/G]	130593	GCCCTGTGAATAGCCCGGACGTTCATGATCACATAATGTGGTTTTGATGC			0	0	0	diploid	other	Cigene	0	BOT	AATTAGGCCTAAAGCACAACTGGGCAGCAGGTGAGAGAGCAGATACACTGTATCAGTGAG[T/C]GCATCAAAACCACATTATGTGATCATGAACGTCCGGGCTATTCACAGGGCCTTCTTTAGA
ESTNV_14268_378	TOP	[A/G]	1430435	TTTGCTGAGCGGACCTCCTCCATCAGATCTCTGAGGTACTGGATCTCTCT			0	0	0	diploid	other	Cigene	0	BOT	GAGCTGGAGCAGAGGAACCGTGAGCTGGCAGAGAAGGCTGACGGCATCAG[T/C]AGAGAGATCCAGTACCTCAGAGATCTGATGGAGGAGGTCCGCTCAGCAAA
ESTNV_18603_371	TOP	[A/T]	6370377	AAAGGAGAAGGTTGGGCTACGAAAACCCTGTTATCGTGGTAACTTCTACA	4060326	AAAGGAGAAGGTTGGGCTACGAAAACCCTGTTATCGTGGTAACTTCTACT	0	0	0	diploid	other	Cigene	0	BOT	TCTACTTTTACCCCTCTATTTTTATTTTTACCCCTCTCTTCTTCTTCTTC[A/T]GTAGAAGTTACCACGATAACAGGGTTTTCGTAGCCCAACCTTCTCCTTTT
ESTNV_19288_484	BOT	[T/C]	6760086	GTACACCACTCCTGCTGTCCTGCCCTACGGATTCTACTTGTCCTGGATTG			0	0	0	diploid	other	Cigene	0	BOT	GTACACCACTCCTGCTGTCCTGCCCTACGGATTCTACTTGTCCTGGATTG[T/C]GAATAGTATTTTGAATATGGCATGGTTATTTCTGTACGACAAAGAATTCT
ESTNV_22405_619	TOP	[A/G]	3930646	TGGACCTACACATAGATGTAATTAGCCCCTCCCCTTTCATTAATGACGGA			0	0	0	diploid	other	Cigene	0	TOP	TGGACCTACACATAGATGTAATTAGCCCCTCCCCTTTCATTAATGACGGA[A/G]TTGAACTGTGGACTTAATCATCTTCACTTAGTGATTTCTGACATTTGGTG
ESTNV_23346_206	TOP	[A/T]	2710468	GATGTCAAAGAAAGGGCATTATTTGCCGACAGGAAGATTTTTGATGTTTA	2480128	GATGTCAAAGAAAGGGCATTATTTGCCGACAGGAAGATTTTTGATGTTTT	0	0	0	diploid	other	Cigene	0	BOT	AGATTTGTGCAGGGAAAAGATAGAATAGTAATCATAATGTTCAGGTCATC[A/T]AAACATCAAAAATCTTCCTGTCGGCAAATAATGCCCTTTCTTTGACATCC
ESTNV_24780_461	BOT	[T/C]	6330561	GTGACATCGCAGACAACCATGGAGAGGTGGCCGACAAAACCGAGGACTAC			0	0	0	diploid	other	Cigene	0	BOT	GTGACATCGCAGACAACCATGGAGAGGTGGCCGACAAAACCGAGGACTAC[T/C]TGTGGCTCAAGCTCAACCAGGTGTGCTTCGATGACGACGGCAGCAGTGCT
ESTNV_28129_298	BOT	[T/C]	770021	TGTTTGAGTCAGTGGTCTCTCCACAGATGACGGTATGGCATTTTTAGTAT			0	0	0	diploid	other	Cigene	0	TOP	TATTTCTTGGGACTTATTAAATAAAGGACAGGGAAAATTGAAAAAAATTC[A/G]ATACTAAAAATGCCATACCGTCATCTGTGGAGAGACCACTGACTCAAACA
ESTNV_28225_649	TOP	[A/C]	6450382	ATGATAAATAGCAGAGAGTTCTTATTGTAGCTACTGAGATGAGCGACTGT			0	0	0	diploid	other	Cigene	0	BOT	CCAAGCCATCCCCACCTGACCGAAGACAAAGTACACTGTCAGGATGAGTA[T/G]ACAGTCGCTCATCTCAGTAGCTACAATAAGAACTCTCTGCTATTTATCAT
ESTNV_29115_481	TOP	[A/C]	5720133	GCCATAAGGTAAAGAGACACGTGCAAACTGCATCTAGGTTTTGCAGTTCT			0	0	0	diploid	other	Cigene	0	TOP	GCCATAAGGTAAAGAGACACGTGCAAACTGCATCTAGGTTTTGCAGTTCT[A/C]TAGATATGTTGAAACAATTGATGTCCAAAGGTTCTTCTGCATAGGTCACT
ESTNV_29752_1360	TOP	[A/G]	6480403	CTGTGGTTCCATTGCATTAAACCGTTTTTGTTGCAGGGCCTGTTCTGTGC			0	0	0	diploid	other	Cigene	0	TOP	CTGTGGTTCCATTGCATTAAACCGTTTTTGTTGCAGGGCCTGTTCTGTGC[A/G]TGGACTGTTATCAGTGTGTGTGAGAGAGAGTAAATAAGATTCTGTATTTG
ESTNV_31163_234	BOT	[T/G]	2320632	TACTCTATTGCCAACTCACTCACTGTCAGTGTCACAGAGCATAAACCGAC			0	0	0	diploid	other	Cigene	0	BOT	TACTCTATTGCCAACTCACTCACTGTCAGTGTCACAGAGCATAAACCGAC[T/G]GGCACTCAGGCTACACCTGTATAGTTTGGCCAAGGTTGTGTCAAAGTGAA
ESTNV_31226_313	TOP	[A/C]	7400066	GAGGAATGTGTGACTTCTGTCTTTGCAAAGAGAAGTTCTGTTGACGTACC			0	0	0	diploid	other	Cigene	0	TOP	GAGGAATGTGTGACTTCTGTCTTTGCAAAGAGAAGTTCTGTTGACGTACC[A/C]AAGGGGGGCACTCTTTCCTTATCCTGTGTTGTTCAGCATTGTGGAGATGA
ESTNV_31647_643	BOT	[T/G]	6370327	GCTCCGACAGTGAAAAATGGTTTTGAATGGTCACCCAACTGGAATTCCAA			0	0	0	diploid	other	Cigene	0	TOP	ATTTTTCAGGTCGGAAATTCGGTGATCAAGAAAGATGCCTGTGTTTCCGA[A/C]TTGGAATTCCAGTTGGGTGACCATTCAAAACCATTTTTCACTGTCGGAGC
ESTNV_31902_575	BOT	[T/G]	1030010	GAGTTATGTGTACAGTTATCAAGTTAAGATTCAACCCGAAGGGACGGACT			0	0	0	diploid	other	Cigene	0	TOP	ACGTTTTTTACCTCAAGAACAAGACTTAAGACACTGGTGAGAGTATGAAA[A/C]AGTCCGTCCCTTCGGGTTGAATCTTAACTTGATAACTGTACACATAACTC
ESTNV_32013_264	TOP	[A/G]	290593	AAAAACCAACAAACTTTTTAAGAACAGTCAACCCATTACTTTACGATACT			0	0	0	diploid	other	Cigene	0	TOP	AAAAACCAACAAACTTTTTAAGAACAGTCAACCCATTACTTTACGATACT[A/G]CATATGAACAAATCCCCTGCCTAGTGTTTACTGAGAGTTAGTGGTTGTGT
ESTNV_32170_318	TOP	[C/G]	770424	TCCTGGCCACCATGAACATCCTGTTCATGCAGTACAAACGTCTAAAGGGC	2190521	TCCTGGCCACCATGAACATCCTGTTCATGCAGTACAAACGTCTAAAGGGG	0	0	0	diploid	other	Cigene	0	BOT	TCTCTGTCCTCCATGGATCTCTGTGGTCGACCAGGGGTTCCTGCTGTGGC[C/G]CCCTTTAGACGTTTGTACTGCATGAACAGGATGTTCATGGTGGCCAGGAG
ESTNV_32346_630	BOT	[T/G]	6560653	CGAAGTTGGGCCAAGATGGCCCACCGCATTCTCATTTAAAGGGGAAATCA			0	0	0	diploid	other	Cigene	0	BOT	CGAAGTTGGGCCAAGATGGCCCACCGCATTCTCATTTAAAGGGGAAATCA[T/G]CAGTTGCTACCTCCATTTTTGGATACATAAATTGATATATACCCATTGAT
ESTNV_33766_718	BOT	[T/G]	520706	TAATCAGATCTGGTAAAGCTGCCACGCCATAGGGACTCAAGGATTGTTTT			0	0	0	diploid	other	Cigene	0	TOP	CGTTGACATTCCTGATCCAGTCACACCATTCCTCTCTTCCTCTTTATCCC[A/C]AAAACAATCCTTGAGTCCCTATGGCGTGGCAGCTTTACCAGATCTGATTA
ESTNV_34021_1870	BOT	[T/C]	3060184	TTGGTAAATAGTAAAATTAACACTATGGCAGAAACAGGGGTTGCTCTTGG			0	0	0	diploid	other	Cigene	0	TOP	CTGGGGAACTGATGACTCTGTAGTCGCCAGTGTTCGGCCTCCTCCAAAAA[A/G]CCAAGAGCAACCCCTGTTTCTGCCATAGTGTTAATTTTACTATTTACCAA
ESTNV_34419_496	TOP	[C/G]	5670170	GGAACTCATCTGGCTTTCTAACATTGACAACTACTGAGATGTTATATAGC	1230524	GGAACTCATCTGGCTTTCTAACATTGACAACTACTGAGATGTTATATAGG	0	0	0	diploid	other	Cigene	0	TOP	GGGAACTCATCTGGCTTTCTAACATTGACAACTACTGAGATGTTATATAG[C/G]GCCAACCACTTCTTACTGCATGTTATCGTCAAGCTATTTTCAATCATTTC
ESTNV_34639_1192	BOT	[T/G]	7560746	CTGGAGACCATCCTGATCTGATTTTACTACAGTGTCACTTACTGGATTGT			0	0	0	diploid	other	Cigene	0	BOT	CTGGAGACCATCCTGATCTGATTTTACTACAGTGTCACTTACTGGATTGT[T/G]TAAAAAGCTGAAATAGACATCAGAAGCTACATGTTTCTGTTGCGCCATAT
ESTNV_35022_1032	BOT	[T/G]	1410674	AGGTTTTTGATTTTCTCCAGCATGGGCCAAACTCTTCAGTCTTTCATGGA			0	0	0	diploid	other	Cigene	0	BOT	AGGTTTTTGATTTTCTCCAGCATGGGCCAAACTCTTCAGTCTTTCATGGA[T/G]GAGGGGGAGGGGCTCCTGTCTGAGAAAGCGGTCCTTCAGCTGGCCTGCAG
ESTNV_35257_1292	BOT	[T/A]	7650681	AGCTTATTCAAAAAGTACCATGAGAACAAAAACCAGGAGAAAGGGGGAAT	3190347	AGCTTATTCAAAAAGTACCATGAGAACAAAAACCAGGAGAAAGGGGGAAA	0	0	0	diploid	other	Cigene	0	TOP	TGCATTATGGATAATGCAGTTCTTTAAGGAGAAAACCTGTAACAAACTTA[A/T]TTCCCCCTTTCTCCTGGTTTTTGTTCTCATGGTACTTTTTGAATAAGCTC
ESTNV_35759_1059	BOT	[T/C]	1190255	GTTCTTACTATCCAATCCTCAGCTCTAGCTCATTTGTGATGATTGTCTTT			0	0	0	diploid	other	Cigene	0	TOP	AAGAATGCTCCATGGAAGGGTACAAAATATTGTGGACAAAAAAACAAAAA[A/G]AAAGACAATCATCACAAATGAGCTAGAGCTGAGGATTGGATAGTAAGAAC
ESTNV_35893_841	BOT	[T/C]	5720192	TTACTTTGTTTGTCCTTTGGGTCTTTAACACTGTGCTCTATCAGTGTTCT			0	0	0	diploid	other	Cigene	0	BOT	TTACTTTGTTTGTCCTTTGGGTCTTTAACACTGTGCTCTATCAGTGTTCT[T/C]CTGATCCCTTTTTGTTTTTCTCAGTTGAACAAGCCTATTTAAAGCAATAG
ESTNV_35910_1392	TOP	[A/C]	7560044	TTGTTTTTCTACCTAGCTGGTTCAGTGCAGATGGTAGGTGGGAGGGAGAC			0	0	0	diploid	other	Cigene	0	TOP	TTGTTTTTCTACCTAGCTGGTTCAGTGCAGATGGTAGGTGGGAGGGAGAC[A/C]GTAGGGAAAGAGAAGGGGAGGGCAGGGGGTTTAAGATGGGATAAATGTGA
ESTNV_36086_719	BOT	[G/C]	6200382	ACAATCCTTTTGGAATAGAAGGATACAAATCAACACCATGTAATTTGTGG	4280537	ACAATCCTTTTGGAATAGAAGGATACAAATCAACACCATGTAATTTGTGC	0	0	0	diploid	other	Cigene	0	TOP	CACAACGTTTTACACCAAGAGTACCCCCAACACATCATGGTCCTCGTCTT[C/G]CACAAATTACATGGTGTTGATTTGTATCCTTCTATTCCAAAAGGATTGTG
ESTNV_36576_1908	TOP	[A/C]	2570072	TTGATGGTGATGTTCCTCTCCAGCTCGTTCTTGAAGCGGACAGTGTGAAC			0	0	0	diploid	other	Cigene	0	TOP	TTGATGGTGATGTTCCTCTCCAGCTCGTTCTTGAAGCGGACAGTGTGAAC[A/C]CCTGAGATGGCCTTGACCACCGTTGACTTTCCGTGGGCCACATGACCAAT
ESTNV_36692_1354	BOT	[T/G]	7000010	GTTCTGGTCAGTCTTGTCACACTTGAGCATGATCTTGACCCCTTGTCCTT			0	0	0	diploid	other	Cigene	0	TOP	CCCACCGGTTCCCCCTGGAGCAGGCTGTGCAGGCCTTCGAGACCACACGC[A/C]AAGGACAAGGGGTCAAGATCATGCTCAAGTGTGACAAGACTGACCAGAAC
ESTNV_37023_271	TOP	[A/G]	4830521	CGCTCCTCTTCTGTTATTCCATACGACTACAACAGGGTTCTGGTGAAGCT			0	0	0	diploid	other	Cigene	0	TOP	CGCTCCTCTTCTGTTATTCCATACGACTACAACAGGGTTCTGGTGAAGCT[A/G]GAGGATGAGAGCAGCCATGACCAGGAAGATGATGACGATGATGATGACTC
ESTNV_37208_1240	BOT	[T/G]	2370220	CCATTGACAGCCACGAGCACGCTCTCCCCGGGTTCTACCGTGTTGAAGAC			0	0	0	diploid	other	Cigene	0	BOT	CCATTGACAGCCACGAGCACGCTCTCCCCGGGTTCTACCGTGTTGAAGAC[T/G]GCGCACTCCATGGCTGCGTGTCCGGAGCCGCTCATCGCTATCGTCATGTT
ESTV_11898_329	TOP	[A/G]	2650148	ACCAAAACAGCGAGGAGTTTAGCCTCACACCGTTTGTTGTTGCGGAAGTC			0	0	0	diploid	other	Cigene	0	TOP	ACCAAAACAGCGAGGAGTTTAGCCTCACACCGTTTGTTGTTGCGGAAGTC[A/G]GCCCGNATCTNCCGTCAAAATACATATATTATTTTACAAACATGTAGAAC
ESTV_13454_78	TOP	[A/C]	2570246	AACTTGTTTTTACGCTAATGGTCAGGTCCCCACGATTTGTCTGGCAAAAT			0	0	0	diploid	other	Cigene	0	BOT	ACAAAAACAAACGAGACGATGTTCCAAAACAGTGATATCACGCCCAAAAT[T/G]ATTTTGCCAGACAAATCGTGGGGACCTGACCATTAGCGTAAAAACAAGTT
ESTV_14201_395	BOT	[G/C]	5820452	TTCCTTGAGTTGGGTTGTGGCTCTCCCAGAACACCTTGAGCAGTTTGGAG	1340484	TTCCTTGAGTTGGGTTGTGGCTCTCCCAGAACACCTTGAGCAGTTTGGAC	0	0	0	diploid	other	Cigene	0	TOP	GGCCATACTGAGGTGGTGCGGGTGGTCTGGGAGCCAGAGAAGACAAGCTT[C/G]TCCAAACTGCTCAAGGTGTTCTGGGAGAGCCACAACCCAACTCAAGGAAT
ESTV_14392_452	BOT	[T/G]	1190538	TCAGTCTTCTTCGCCCACAGGAAAGGTTCTTTCTGACCGGCTGAACCAGC			0	0	0	diploid	other	Cigene	0	TOP	ANGGAGGGTTGCGTCGGAGCCAAAGTNTTCTTTTTCAAAGCTTTNCTGTC[A/C]GCTGGTTCAGCCGGTCAGAAAGAACCTTTCCTGTGGGCGAAGAAGACTGA
ESTV_14711_157	BOT	[G/C]	1470356	AAGCTTAGACTGTATTGGTGGACTGTCACGGTCTGGTATCCATTGTGTTG	7510553	AAGCTTAGACTGTATTGGTGGACTGTCACGGTCTGGTATCCATTGTGTTC	0	0	0	diploid	other	Cigene	0	TOP	GAAACCCAACATAAAAATTTAAAAAAAGGGAAACTATTTAAACCCAAGTT[C/G]AACACAATGGATACCAGACCGTGACAGTCCACCAATACAGTCTAAGCTTT
ESTV_14899_107	BOT	[T/G]	7200747	TGTAAAAGATTAGTTTTACAAGGATAGGGAAAATATTTCCACAGCTTTAT			0	0	0	diploid	other	Cigene	0	BOT	TGTAAAAGATTAGTTTTACAAGGATAGGGAAAATATTTCCACAGCTTTAT[T/G]TGTACATGCTTCATTGGGAATGAAGTAATTACACAAACAGACAAATACAG
ESTV_15118_153	BOT	[T/C]	1990372	ATTTACTGTATGCATATGTATAGCTTCATGACTTAGTATTTCACCAAAGG			0	0	0	diploid	other	Cigene	0	TOP	TGGTTGAGTTAAACTGTTTAGATGTGAAACTCTTTTGGGCGTATTTCACA[A/G]CCTTTGGTGAAATACTAAGTCATGAAGCTATACATATGCATACAGTAAAT
ESTV_15209_1301	BOT	[T/C]	4780075	GGTTGTTTTGACAACGGAGGTGGAACTGTTAGATCTGTCAAATCTACAAG			0	0	0	diploid	other	Cigene	0	BOT	GGTTGTTTTGACAACGGAGGTGGAACTGTTAGATCTGTCAAATCTACAAG[T/C]GACTCCCAGCATTATTACCTAAAGCGGACATTGCCATTGGCTGCATGGCG
ESTV_15230_258	BOT	[G/C]	1980255	ATTGAGGATCACACTGTATTTAATCTTTATGGTCTCAAAAGGTTTTGGCG	650551	ATTGAGGATCACACTGTATTTAATCTTTATGGTCTCAAAAGGTTTTGGCC	0	0	0	diploid	other	Cigene	0	BOT	AATTGAGGATCACACTGTATTTAATCTTTATGGTCTCAAAAGGTTTTGGC[C/G]TACCAAAATATATCAGAGCAACAACAAAAAAATANNNNNNNTAAAAGTGC
ESTV_15386_484	TOP	[A/G]	6650400	AAGCTGCATATAGGACCCTTGACACACAGATGACCTCATGCCGTGACACT			0	0	0	diploid	other	Cigene	0	BOT	GGGCATCTGTCAAGTGGAGTAGCGACCTTGTCCAGTGATGACCGTTATGA[T/C]AGTGTCACGGCATGAGGTCATCTGTGTGTCAAGGGTCCTATATGCAGCTT
ESTV_15593_813	BOT	[T/C]	6420598	ATTCAGGAGGTGATCATAAAGGGTCTCTACATCAGTAGGTTGAAGTGGGG			0	0	0	diploid	other	Cigene	0	TOP	AAGTAATACAGACACTAGCATTATCTTAAGCCAAAGGTCTCAAATGCAAC[A/G]CCCCACTTCAACCTACTGATGTAGAGACCCTTTATGATCACCTCCTGAAT
ESTV_15868_527	BOT	[T/G]	1780288	GTATCCTTTAGAACTAAGCTGATCTGGTGAGAGTCAGTCCTACATTAATC			0	0	0	diploid	other	Cigene	0	BOT	GTATCCTTTAGAACTAAGCTGATCTGGTGAGAGTCAGTCCTACATTAATC[T/G]ATNNNNNNNATAATCTGTTCCCAGAGATGGGGTTTACTGAGACAGCATCT
ESTV_16053_71	TOP	[A/T]	4570273	CTGTATTGTTTGTCCTTCATGTTCTAATACTTTAATGTTACCCCTTCCTA	2750487	CTGTATTGTTTGTCCTTCATGTTCTAATACTTTAATGTTACCCCTTCCTT	0	0	0	diploid	other	Cigene	0	BOT	TTTATTTTAAGAAAATGCTACATGACTCAGTTTAATAACAAAAAACANGC[A/T]AGGAAGGGGTAACATTAAAGTATTAGAACATGAAGGACAAACAATACAGC
ESTV_16378_529	BOT	[T/C]	5420292	AGTTAGCATTTTCAGCAGCAACTCTGTCCCCTGTTTATTGATCTCTGGAG			0	0	0	diploid	other	Cigene	0	BOT	AGTTAGCATTTTCAGCAGCAACTCTGTCCCCTGTTTATTGATCTCTGGAG[T/C]GTAGTCGGTGATTGGGCGGGGGCTGATAGGACTGAAGTTGTGTCGTGAGA
ESTV_16585_88	BOT	[T/C]	2070687	AAATAACAAGACCAACCTGTATAGCTGTGAATGTAGCACGATGTCAATTA			0	0	0	diploid	other	Cigene	0	BOT	AAATAACAAGACCAACCTGTATAGCTGTGAATGTAGCACGATGTCAATTA[T/C]GCATCAGGGAGCCTGTGCTCAGTGAGAACTACCTCAGATGGAGGGAAGGG
ESTV_16847_1193	BOT	[T/C]	2030110	AGGTCCCTGAGGTCCAACAACCCCAAAAAGTTGCTATTGCCCCTGTTAAG			0	0	0	diploid	other	Cigene	0	TOP	GGTCTCCATTGCTGTGGGAGACATTGGCTCAGGTAAAACCTGAACCTCCA[A/G]CTTAACAGGGGCAATAGCAACTTTTTGGGGTTGTTGGACCTCAGGGACCT
ESTV_17015_1763	TOP	[A/G]	3190673	AATAAAAGTTGTTGTTCAACTTGACCCATCACCAACTTATTCTACAGAAC			0	0	0	diploid	other	Cigene	0	BOT	TTGTACATATTTCATTTGAAGTGGTGGTGTTTTTCTTTTTGTGGCTAGTG[T/C]GTTCTGTAGAATAAGTTGGTGATGGGTCAAGTTGAACAACAACTTTTATT
ESTV_17067_557	TOP	[C/G]	4570133	TGGATGGATGTCATTGTATTTTTGTTCTGTTTCGGGTCAGAGTCTGTTAC	290343	TGGATGGATGTCATTGTATTTTTGTTCTGTTTCGGGTCAGAGTCTGTTAG	0	0	0	diploid	other	Cigene	0	BOT	CAACTGGAAATGGAAGCGCTTGGAAGATTAGAGGCAAAAAGAGATCAGTG[C/G]TAACAGACTCTGACCCGAAACAGAACAAAAATACAATGACATCCATCCAT
ESTV_17112_405	TOP	[A/G]	4560767	GTCCAGCCCTCACTGTGGACGTGGTAGAGGTTGACCTGTCCTCCACTGTA			0	0	0	diploid	other	Cigene	0	TOP	GTCCAGCCCTCACTGTGGACGTGGTAGAGGTTGACCTGTCCTCCACTGTA[A/G]GCGTCACGGTATGTGGCCTGATAGATGGCCCTGCGACCCAGATCACAGGC
ESTV_17222_301	BOT	[T/A]	3400685	ACTTAGTGAGCTAGTATTCTCTTTTCCCTGATTCTGGTTGTTGTGCTGAT	2030053	ACTTAGTGAGCTAGTATTCTCTTTTCCCTGATTCTGGTTGTTGTGCTGAA	0	0	0	diploid	other	Cigene	0	BOT	GACTTAGTGAGCTAGTATTCTCTTTTCCCTGATTCTGGTTGTTGTGCTGA[A/T]AACAGCTTCAGGTGATGTGTTCTGTGGTGTCGTGACCCCTACACCCTCTT
ESTV_17396_2690	BOT	[T/C]	2350725	TTGGCTGAGTAGGCTAGAAGGGGAGGGGCACACGAGCATGTTGCTAGAGA			0	0	0	diploid	other	Cigene	0	TOP	NNNNNNNNNNNNNNNNNNNNNNNNNNNNNNNNNNNNNNNNNNNNNNNGAC[A/G]TCTCTAGCAACATGCTCGTGTGCCCCTCCCCTTCTAGCCTACTCAGCCAA
ESTV_17428_1391	TOP	[A/G]	450615	CAGGTGATTTGACGTCTGGGTCACTGGATGATGGTAGAGGTGCTAATGCA			0	0	0	diploid	other	Cigene	0	BOT	TTGACCCGCCAGAGTTTGGACTCCCAAGTGAAAAAGCTCCGTCTCCCACC[T/C]TGCATTAGCACCTCTACCATCATCCAGTGACCCAGACGTCAAATCACCTG
ESTV_17429_1139	TOP	[A/T]	2810341	TTCATGTGAATTACCCAACTGATGTAGAGTAAAACATTTCAATCCCAATA	770195	TTCATGTGAATTACCCAACTGATGTAGAGTAAAACATTTCAATCCCAATT	0	0	0	diploid	other	Cigene	0	BOT	GCTAAAGAATTGGTTGTTTGTACTTTTGTTTCCTTTTCCATATTNNCCTA[A/T]ATTGGGATTGAAATGTTTTACTCTACATCAGTTGGGTAATTCACATGAAA
ESTV_17454_240	TOP	[A/C]	1710594	GTCATGCACTCGAGTGAGGCTAACTGATCAATATAATTTCATTTTCAAAC			0	0	0	diploid	other	Cigene	0	TOP	GTCATGCACTCGAGTGAGGCTAACTGATCAATATAATTTCATTTTCAAAC[A/C]GTTGACAAAAACATGTACTTCAAAACAATTATCCCTGCTTTAAAGCGGAG
ESTV_17489_78	TOP	[A/G]	4570577	CTTCTGTGGGTCCACATTGATGCTTTTGTTGGTTCAAGTACAGTTCTATA			0	0	0	diploid	other	Cigene	0	BOT	TAATGCCATTTACAAAAGCAAGCATTCACTTGCTGCCTACTTACATACTT[T/C]TATAGAACTGTACTTGAACCAACAAAAGCATCAATGTGGACCCACAGAAG
ESTV_17611_91	TOP	[A/G]	7210181	GAGTGTTAACCTCAGTCTCCCTCCACAAGAAGATGCAGGACTTCGCCTTC			0	0	0	diploid	other	Cigene	0	TOP	GAGTGTTAACCTCAGTCTCCCTCCACAAGAAGATGCAGGACTTCGCCTTC[A/G]CTGCCCTCTCCATTTGGCTGTGTCTGGGTGCCACCGCCCTGGCAGAGTCC
ESTV_19099_538	BOT	[T/C]	6960537	GCTCCTTTGAGAGTTTGTCCCAACACTGACCCTCAACACTCAGCTTAATA			0	0	0	diploid	other	Cigene	0	TOP	ATCCCCAAATTGCCACAACTACACGGAGTCCGCATCTTTGGCATCAACAA[A/G]TATTAAGCTGAGTGTTGAGGGTCAGTGTTGGGACAAACTCTCAAAGGAGC
GCR_cBin10025_Ctg1_195	BOT	[T/G]	7050300	ACGATATCTATCTGCGGGTATGGCGGTGTTGACTGTCCACTCTTTGTTTA			0	0	0	diploid	other	Cigene	0	TOP	AAGCTTGTAAACATTCTACCTAAGTGAAGAGTAGCATGTTTTCTTTGACC[A/C]TAAACAAAGAGTGGACAGTCAACACCGCCATACCCGCAGATAGATATCGT
GCR_cBin10148_Ctg1_91	BOT	[T/C]	6290274	CCCATGCGTATCTTCAGCTTGCTGGGTGTTGAGACAGTAATCCTGACCAA			0	0	0	diploid	other	Cigene	0	BOT	CCCATGCGTATCTTCAGCTTGCTGGGTGTTGAGACAGTAATCCTGACCAA[T/C]GCTGCTGGCGGTCTCAACCAGGACTTCAAGGTGGGAGACATCATGATCAT
GCR_cBin10938_Ctg1_42	BOT	[T/G]	3830220	CCGTGCAAACAATATCAACATTTTTCTCATTTGCATGTACCTGAAGTTTC			0	0	0	diploid	other	Cigene	0	TOP	CTAGATATTGGAATTATAAGGATTAACATGCCAAGGGGTTT[A/C]GAAACTTCAGGTACATGCAAATGAGAAAAATGTTGATATTGTTTGCACGG
GCR_cBin11008_Ctg1_366	BOT	[T/G]	4570333	ATCAAATCATTGAGGAGGACACAGAAAACGGTCAGAAAACCGTCTCCATT			0	0	0	diploid	other	Cigene	0	BOT	ATCAAATCATTGAGGAGGACACAGAAAACGGTCAGAAAACCGTCTCCATT[T/G]CAATGNATGATTGTTGGATGGAAGAGGAATCAACAAGTTGAGAGATATTT
GCR_cBin13217_Ctg1_178	TOP	[C/G]	4880484	AAACTCATCAAGGCAGTAACAAAACAAAACTCAAACAGGCAGTCCTTTTC	3170446	AAACTCATCAAGGCAGTAACAAAACAAAACTCAAACAGGCAGTCCTTTTG	0	0	0	diploid	other	Cigene	0	TOP	CAAACTCATCAAGGCAGTAACAAAACAAAACTCAAACAGGCAGTCCTTTT[C/G]AACTTCTGGCTGTAAGTGCGAGACCTGGGGGCCAGCGCAAGAGCTCCATT
GCR_cBin14283_Ctg1_117	BOT	[T/A]	4850372	ATCAATTAATCATTCATTGGAATCCTGAGAAACACGGGGAATCACCCACT	1190687	ATCAATTAATCATTCATTGGAATCCTGAGAAACACGGGGAATCACCCACA	0	0	0	diploid	other	Cigene	0	BOT	CATCAATTAATCATTCATTGGAATCCTGAGAAACACGGGGAATCACCCAC[A/T]AGGCCTACCTTGCACTGCATGCCTCATTTATGAACCAACTACTTCAACAG
GCR_cBin15343_Ctg1_36	BOT	[T/C]	5810678	GTTGAAGCATTTCAAACTATGCACTGTGATGACTAAAACTGTAGTAAAAC			0	0	0	diploid	other	Cigene	0	TOP	CTAGACCAAATCTAGGAATACTTTCTCTTACCAAA[A/G]GTTTTACTACAGTTTTAGTCATCACAGTGCATAGTTTGAAATGCTTCAAC
GCR_cBin15671_Ctg1_125	TOP	[A/T]	6040136	CTTTCAACCCAGAAGTGCTATCTATCTCGGCTTTTTAAAATGTGACCTAA	6660010	CTTTCAACCCAGAAGTGCTATCTATCTCGGCTTTTTAAAATGTGACCTAT	0	0	0	diploid	other	Cigene	0	TOP	ACTTTCAACCCAGAAGTGCTATCTATCTCGGCTTTTTAAAATGTGACCTA[A/T]ACTAATGGGCTATATGTGGTGTAAGGGATTCTCTTTGTACAACAACAACA
GCR_cBin17883_Ctg1_169	BOT	[T/C]	150750	CATTGTCTCTCCCATACAACCCCATATGGCGATGTAGACTTCTGGCTGGG			0	0	0	diploid	other	Cigene	0	TOP	ACAGACAGCACTGCCCACCCACTCCTACAACTTAAAGCCAAACCCTGACG[A/G]CCCAGCCAGAAGTCTACATCGCCATATGGGGTTGTATGGGAGAGACAATG
GCR_cBin1955_Ctg1_60	BOT	[T/C]	6550360	TATTTTTATTGAAGCCACTTCATCAGCGTAACATCCAGTAAATATCCCTA			0	0	0	diploid	other	Cigene	0	TOP	TTTTCTATTTTTCTGCCTGTGGTTTCTT[A/G]TAGGGATATTTACTGGATGTTACGCTGATGAAGTGGCTTCAATAAAAATA
GCR_cBin21396_Ctg1_111	BOT	[G/C]	5490255	CTTCTTTTAGAACCATTAGGGCAGAACACACAACTGAACATCTCATGTCG	1570112	CTTCTTTTAGAACCATTAGGGCAGAACACACAACTGAACATCTCATGTCC	0	0	0	diploid	other	Cigene	0	TOP	ATAATAGACATGTTGGTTCATCGCTCTAACACTAACACACACACAGAAAT[C/G]GACATGAGATGTTCAGTTGTGTGTTCTGCCCTAATGGTTCTAAAAGAAGG
GCR_cBin21489_Ctg1_370	TOP	[A/G]	840725	GGGAGAAGCCAACATACAACCAAGGCCTCTGTGGGAGTTCAGCGATAAGG			0	0	0	diploid	other	Cigene	0	BOT	TGAGTTCTCAGGACTGCTTTCATTCCTAACCCTTTTCCACAGAAATCTGT[T/C]CCTTATCGCTGAACTCCCACAGAGGCCTTGGTTGTATGTTGGCTTCTCCC
GCR_cBin21600_Ctg1_99	TOP	[C/G]	7510168	AAACAAATCTAGCGACCAACCATTAAAAATAGTTTGATCCACTCACAAGC	150553	AAACAAATCTAGCGACCAACCATTAAAAATAGTTTGATCCACTCACAAGG	0	0	0	diploid	other	Cigene	0	BOT	TGTTGTTTAGTTATTCCAGTTAGCAATAATCTAATTATTGATTCACAGCC[C/G]CTTGTGAGTGGATCAAACTATTTTTAATGGTTGGTCGCTAGATTTGTTTC
GCR_cBin22215_Ctg1_184	TOP	[C/G]	1580717	ACTGGCCTGTATTTGTAGCACCAGGACAGATGGTGAATCACATGATCCCC	6550377	ACTGGCCTGTATTTGTAGCACCAGGACAGATGGTGAATCACATGATCCCG	0	0	0	diploid	other	Cigene	0	TOP	GACTGGCCTGTATTTGTAGCACCAGGACAGATGGTGAATCACATGATCCC[C/G]GGGGGGAGGTATGTGTGGCTATGCGTCTGTGTGTACGTGTGTATGAGGGA
GCR_cBin23352_Ctg1_159	TOP	[A/T]	6110246	CTGACAAAACCACAGAGACTTCTTTTCACCGTTGATGAAAACAAGTCAAA	7150484	CTGACAAAACCACAGAGACTTCTTTTCACCGTTGATGAAAACAAGTCAAT	0	0	0	diploid	other	Cigene	0	TOP	ACTGACAAAACCACAGAGACTTCTTTTCACCGTTGATGAAAACAAGTCAA[A/T]GTTTTTGCTTATAGTCACAACACC
GCR_cBin23727_Ctg1_154	TOP	[C/G]	1170093	TATAACATGGAGGAGATGATGCCAAGGTCAATGTTGTCCATAATGAAAAC	4850608	TATAACATGGAGGAGATGATGCCAAGGTCAATGTTGTCCATAATGAAAAG	0	0	0	diploid	other	Cigene	0	TOP	CTATAACATGGAGGAGATGATGCCAAGGTCAATGTTGTCCATAATGAAAA[C/G]CAGAAGGTTAAATACAGATGGAGAATTCATACAGAATGAATTCTGTGACA
GCR_cBin24261_Ctg1_69	TOP	[A/C]	7160427	GGAGAAACTGAAAATATGTGTATTTGTTTTTTATCAAGGTTTGGCTCTAA			0	0	0	diploid	other	Cigene	0	BOT	TGACTCAGATGTTTTTCTGGATGCCTGGCTAATAGA[T/G]TTAGAGCCAAACCTTGATAAAAAACAAATACACATATTTTCAGTTTCTCC
GCR_cBin2854_Ctg1_228	BOT	[T/G]	580541	CTACACGACAGGATTAGAGTGAGCCTAATGAGTCAAAACCGAATCAAATC			0	0	0	diploid	other	Cigene	0	BOT	CTACACGACAGGATTAGAGTGAGCCTAATGAGTCAAAACCGAATCAAATC[T/G]TTCAGGTCACTACAATGAGACCTTCAAATTATTATTTTTTCATTCAACTC
GCR_cBin29197_Ctg1_216	TOP	[A/C]	4570343	ATTAGACAAAGGCTTCTGTACGGGGATTTTAAGACCCCTGACGCTCAAAT			0	0	0	diploid	other	Cigene	0	TOP	ATTAGACAAAGGCTTCTGTACGGGGATTTTAAGACCCCTGACGCTCAAAT[A/C]TTTACATTAACACGCGACGCTTGCAGAACCGTTTTTGAATCATAAGGACC
GCR_cBin32565_Ctg1_59	TOP	[A/G]	1010333	TATTAAACTCCTCATGTAGAGCCCACATTCACTCTGATTGCACAATCCTC			0	0	0	diploid	other	Cigene	0	BOT	ACTGTTATCAAGACCACACTATATGTAGTGGGTTACTGTGCAATTTGTTG[T/C]GAGGATTGTGCAATCAGAGTGAATGTGGGCTCTACATGAGGAGTTTAATA
GCR_cBin3299_Ctg1_307	BOT	[T/A]	5910368	ACCAGACTAAAGACATCCAGGTATCTGGGAAGATAGTGAAGGTGGCAGCT	2260601	ACCAGACTAAAGACATCCAGGTATCTGGGAAGATAGTGAAGGTGGCAGCA	0	0	0	diploid	other	Cigene	0	BOT	CACCAGACTAAAGACATCCAGGTATCTGGGAAGATAGTGAAGGTGGCAGC[A/T]GTGGTTTCCATGGTCCTTTTCTGATCAAGGGGGACCGTTGCCCATCACTT
GCR_cBin34264_Ctg1_201	TOP	[A/G]	2120564	CCCATTGCTCCGCTAGGCTACAAGGTGTGTTGAAGGACACTCTAATAAAA			0	0	0	diploid	other	Cigene	0	BOT	TCATGTTCCTTCGACCCAGATAGGGTTCATACATTACAGATAGGAAATAC[T/C]TTTTATTAGAGTGTCCTTCAACACACCTTGTAGCCTAGCGGAGCAATGGG
GCR_cBin40148_Ctg1_35	TOP	[A/C]	3990687	CTCAGTGTGTATCCCGGTATACTGTATCTCAGTAGCTGATGATGAATAAA			0	0	0	diploid	other	Cigene	0	BOT	CTAGATCTTCCTCAGGCCAACAGACATGAGGGTG[T/G]TTTATTCATCATCAGCTACTGAGATACAGTATACCGGGATACACACTGAG
GCR_cBin418_Ctg1_334	TOP	[C/G]	1660747	AATTAGTGTCATTGTTGGAATAGTGGCGACAGAAGTGCCAGTGACATTAC	3290341	AATTAGTGTCATTGTTGGAATAGTGGCGACAGAAGTGCCAGTGACATTAG	0	0	0	diploid	other	Cigene	0	TOP	TAATTAGTGTCATTGTTGGAATAGTGGCGACAGAAGTGCCAGTGACATTA[C/G]CAGTGTTTTGGTCATGAACACTCCAGATGACCTCGTTTTCCTGTGGCCCT
GCR_cBin4844_Ctg1_156	BOT	[T/G]	4040736	CATTCGTCATGGAGTAAATGATCACCTTTGAGTTATTGACAAATGACAAA			0	0	0	diploid	other	Cigene	0	TOP	GACTGACTGACAACAGGGCGGATGATCCTCTTAACTCATCCCGCTTCGTC[A/C]TTTGTCATTTGTCAATAACTCAAAGGTGATCATTTACTCCATGACGAATG
GCR_cBin49912_Ctg1_98	TOP	[A/C]	6550754	GATAATTTACTATCAATTTCGTTATGACGGCACTCTGACAGCAATTTTGT			0	0	0	diploid	other	Cigene	0	BOT	TACATTTCTTCACATTCCTTCATTCTATTAAGCATGAATCATTTTTACAT[T/G]ACAAAATTGCTGTCAGAGTGCCGTCATAACGAAATTGATAGTAAATTATC
GCR_cBin5182_Ctg1_123	BOT	[T/A]	6960328	GTGTAGACATTCCCCAAGTTGCCTACAAGACCCAGCAACATGAAAATGCT	6450524	GTGTAGACATTCCCCAAGTTGCCTACAAGACCCAGCAACATGAAAATGCA	0	0	0	diploid	other	Cigene	0	TOP	TTGCGTTCTTGTGGTCCAATGATTTCCCCTATTTCTTTCCATTAAATGAT[A/T]GCATTTTCATGTTGCTGGGTCTTGTAGGCAACTTGGGGAATGTCTACACT
GCR_cBin6371_Ctg1_124	TOP	[C/G]	7150400	AACTGATGTACGGGAGATTTAGAAGTTGGCCCTCAATGAATGAATGAATC	4050445	AACTGATGTACGGGAGATTTAGAAGTTGGCCCTCAATGAATGAATGAATG	0	0	0	diploid	other	Cigene	0	TOP	AAACTGATGTACGGGAGATTTAGAAGTTGGCCCTCAATGAATGAATGAAT[C/G]AATCAATCAATCGGATCCAGCCCTACCTTTCTTCTCTGTGCTGATGGAGT
GCR_cBin6371_Ctg1_597	TOP	[A/G]	2000465	TCAGCCAACCAGCGATGAGGGTCTTTCTGGAGTCCAGGATTGAGGGATAT			0	0	0	diploid	other	Cigene	0	TOP	TCAGCCAACCAGCGATGAGGGTCTTTCTGGAGTCCAGGATTGAGGGATAT[A/G]GCCTAGAAATAACAAAGACGGTTAGG
GCR_cBin6609_Ctg1_85	TOP	[A/C]	2030315	TTGCCAGATTTTTACAACCTGATTATGACATATCTTGGTCCCAAATCGCA			0	0	0	diploid	other	Cigene	0	TOP	TTGCCAGATTTTTACAACCTGATTATGACATATCTTGGTCCCAAATCGCA[A/C]CCCGGNGGCATGCCATTTAATGTGTCAAGCAGATTACATGTTTTCTTTGC
GCR_hBin3657_Ctg1_238	TOP	[A/G]	1170521	GGGGCCATAATTACATGTTGTTACCATGTGTCGTGTGATGGTGAACATAG			0	0	0	diploid	other	Cigene	0	TOP	GGGGCCATAATTACATGTTGTTACCATGTGTCGTGTGATGGTGAACATAG[A/G]GCAATNAATGTACCCTATCATTTAATATCTACCGTAGGATGACATTGATA
MHC_IA_33360-33530	TOP	[A/G]	5310685	TCTCACAGAGTGTCACAGCTGATTGGCTGATTGAAGTGTCACTACTCGTC			0	0	0	diploid	other	Cigene	0	BOT	gatcacggaagagggggtggagcatgttgtcatccctggagacaagctgcccaagttcca[T/C]gacgagtagtgacacttcaatcagccaatcagctgtgacactctgtgagaggaatttgga
