# Supplementary material for: Atlantic salmon populations invaded by farmed escapees: quantifying genetic introgression with a Bayesian approach and SNPs
Source: BMC Genet. 2013 Aug 23;14:74. doi: 10.1186/1471-2156-14-74 (PMC3765417; doi:10.1186/1471-2156-14-74)
Supplement: Additional file 3: Table S3 — Population genetic summary statistics for all wild samples and the pool of farmed salmon. [file 1471-2156-14-74-S3.xls]

## Sheet: Sheet1
Atlantic salmon populations invaded by farmed escapees: quantifying genetic introgression with a Bayesian approach and SNPs
Table S3. Summary statistics for the historical and contemporary samples for 20 rivers in the study, in addition to the pool of farmed salmon.
Sample Size (n) of 20 historical and 20 contemporary populations. The values in the parentheses (PA) after the locality name is the number of alleles which are absent in the population but are present in the farm population. The unbiased heterozigosity (uHe) and the number deviations from Hardy-Weinberg equilibrium (HWE) at the (p < 0.05), [p < 0.001] and the number of linkage disequilibrium (LD)…
population	Neiden	Neiden	VestreJakobselv	VestreJakobselv	Alta	Alta	Reisa	Reisa	Malselv	Malselv	Rokdalvassdraget	Rokdalvassdraget	Namsen	Namsen	Surna	Surna	Eira	Eira	Bondalselva	Bondalselva	Orsta	Orsta	GaulaSF	GaulaSF	Laerdal	Laerdal	Vosso	Vosso	Loneelva	Loneelva	Opo	Opo	Etne	Etne	Figgjo	Figgjo	Numedalslagen	Numedalslagen	Berbyelva	Berbyelva	Farmed salmon pool
period	historical	contemporary	historical	contemporary	historical	contemporary	historical	contemporary	historical	contemporary	historical	contemporary	historical	contemporary	historical	contemporary	historical	contemporary	historical	contemporary	historical	contemporary	historical	contemporary	historical	contemporary	historical	contemporary	historical	contemporary	historical	contemporary	historical	contemporary	historical	contemporary	historical	contemporary	historical	contemporary
sample size (n)	70	77	92	96	39	63	44	55	39	30	31	89	74	89	23	45	31	40	39	13	38	31	35	82	90	45	45	43	59	50	60	61	72	83	51	71	42	68	44	87	375
uHe	0.351078	0.356032	0.34997	0.370242	0.34226	0.342002	0.347347	0.353599	0.348155	0.361618	0.372593	0.373358	0.355378	0.37148	0.364751	0.366219	0.358072	0.354148	0.371148	0.358903	0.374748	0.361633	0.356189	0.361008	0.359472	0.362438	0.336472	0.355395	0.34413	0.363487	0.350101	0.362489	0.353073	0.357157	0.348978	0.363155	0.346918	0.356586	0.334227	0.334499	0.37
deviations from HWE (p < 0.05), [p < 0.001]	(2),	(5),	(5), [1]	(2),	(1), [1]	(2),	(4),	(1),	(3),	(1),		(3),		(1),	(2),	(4),	(2),	(1),	(3),	(1),	(2),	(4),		(2),	(1),	(1),				(3),	(3),	(3),	[1],	(1),	(1),	(1),	(1),	(3),	(1),	(5),	(17), [5]
deviations from LD (p < 0.05), [p < 0.001]	(130), [4]	(112), [5]	(243), [16]	(183), [16]	(85), [3]	(102),[4]	(101), [3]	(136), [6]	(102), [3]	(111), [1]	(110), [5]	(128), [4]	(129), [6]	(140), [3]	(90), [2]	(122),[3]	(108), [4]	(123), [4]	(103), [5]	(70), [1]	(98), [1]	(130), [4]	(120),[1]	(131), [5]	(125), [2]	(120), [4]	(98), [2]	(138), [0]	(136), [4]	(134), [1]	(116), [3]	(180), [8]	(121), [2]	(122),[1]	(118), [1]	(119),[1]	(89), [2]	(132), [4]	(132), [6]	(139), [11]	(491), [127]
allelic frquency																																										Locus (in Glover et al., 2013)	Unique allele frequencies between farm pool and all historical wild populations?
	0.485	0.467	0.37	0.453	0.244	0.175	0.314	0.382	0.513	0.617	0.533	0.528	0.59	0.608	0.477	0.544	0.419	0.41	0.474	0.385	0.486	0.548	0.441	0.549	0.579	0.523	0.488	0.475	0.802	0.64	0.467	0.59	0.361	0.464	0.39	0.38	0.417	0.44	0.407	0.375	0.70588	26	Overlapping
	0.515	0.533	0.63	0.547	0.756	0.825	0.686	0.618	0.487	0.383	0.467	0.472	0.41	0.392	0.523	0.456	0.581	0.59	0.526	0.615	0.514	0.452	0.559	0.451	0.421	0.477	0.512	0.525	0.198	0.36	0.533	0.41	0.639	0.536	0.61	0.62	0.583	0.56	0.593	0.625	0.29412
	67	75	88	95	37	63	43	55	36	29	30	87	70	84	23	44	31	40	38	11	37	30	33	79	90	44	45	38	57	48	59	61	72	80	51	71	37	67	41	85	369
	0.03	0.02	0.04	0.037	0	0.024	0.047	0.091	0.014	0.069	0.117	0.103	0.043	0.06	0.043	0.068	0.048	0.038	0.118	0.136	0.054	0.083	0.091	0.127	0.028	0.045	0	0.079	0.009	0.063	0.051	0.139	0.09	0.094	0.049	0.127	0.108	0.119	0.11	0.035	0.3374	34	Non-overlapping
	0.97	0.98	0.96	0.963	1	0.976	0.953	0.909	0.986	0.931	0.883	0.897	0.957	0.94	0.957	0.932	0.952	0.963	0.882	0.864	0.946	0.917	0.909	0.873	0.972	0.955	1	0.921	0.991	0.938	0.949	0.861	0.91	0.906	0.951	0.873	0.892	0.881	0.89	0.965	0.6626
	64	72	86	89	37	61	43	52	38	27	30	85	56	84	23	44	27	39	38	12	32	30	35	74	80	43	44	42	57	48	56	60	70	75	45	66	40	64	41	81	367
	0.391	0.41	0.291	0.348	0.473	0.492	0.453	0.519	0.539	0.463	0.533	0.4	0.393	0.345	0.37	0.352	0.37	0.372	0.303	0.375	0.328	0.25	0.271	0.311	0.463	0.43	0.307	0.345	0.272	0.396	0.429	0.608	0.286	0.3	0.367	0.258	0.225	0.289	0.341	0.383	0.4891	68	Overlapping
	0.609	0.59	0.709	0.652	0.527	0.508	0.547	0.481	0.461	0.537	0.467	0.6	0.607	0.655	0.63	0.648	0.63	0.628	0.697	0.625	0.672	0.75	0.729	0.689	0.538	0.57	0.693	0.655	0.728	0.604	0.571	0.392	0.714	0.7	0.633	0.742	0.775	0.711	0.659	0.617	0.5109
	67	76	91	91	38	62	37	55	34	29	25	86	72	86	23	44	26	39	35	12	34	31	33	79	85	44	44	42	59	49	60	59	71	82	49	71	42	65	43	83	348
	0.06	0.053	0.143	0.176	0.132	0.081	0.054	0.073	0.074	0.155	0.16	0.192	0.194	0.227	0.152	0.261	0.173	0.205	0.271	0.208	0.294	0.242	0.273	0.228	0.288	0.352	0.261	0.274	0.093	0.235	0.317	0.381	0.211	0.28	0.327	0.225	0.155	0.169	0.198	0.211	0.33046	19	Non-overlapping
	0.94	0.947	0.857	0.824	0.868	0.919	0.946	0.927	0.926	0.845	0.84	0.808	0.806	0.773	0.848	0.739	0.827	0.795	0.729	0.792	0.706	0.758	0.727	0.772	0.712	0.648	0.739	0.726	0.907	0.765	0.683	0.619	0.789	0.72	0.673	0.775	0.845	0.831	0.802	0.789	0.66954
	68	76	90	91	38	62	37	53	33	30	24	87	73	85	23	44	26	39	35	12	35	30	33	79	85	44	41	41	59	50	60	60	72	83	48	71	42	66	42	79	368
	0.912	0.921	0.961	0.879	0.947	0.839	0.905	0.925	0.727	0.8	0.771	0.885	0.808	0.782	0.87	0.841	0.808	0.833	0.814	0.875	0.8	0.817	0.879	0.835	0.841	0.852	0.78	0.707	0.864	0.78	0.792	0.692	0.847	0.819	0.885	0.908	0.917	0.871	0.81	0.873	0.51359	2	Non-overlapping
	0.088	0.079	0.039	0.121	0.053	0.161	0.095	0.075	0.273	0.2	0.229	0.115	0.192	0.218	0.13	0.159	0.192	0.167	0.186	0.125	0.2	0.183	0.121	0.165	0.159	0.148	0.22	0.293	0.136	0.22	0.208	0.308	0.153	0.181	0.115	0.092	0.083	0.129	0.19	0.127	0.48641
	65	72	88	87	37	62	43	55	39	27	30	85	71	84	23	43	28	39	38	13	31	30	34	74	81	44	44	42	56	47	56	60	70	78	45	66	40	65	43	82	371
	0	0	0	0.011	0	0	0	0	0	0.019	0	0	0.028	0.036	0	0	0	0.013	0	0	0.032	0	0	0	0	0	0	0	0	0.011	0	0	0	0.026	0	0.008	0	0.015	0	0	0.23585	85	Non-overlapping
	1	1	1	0.989	1	1	1	1	1	0.981	1	1	0.972	0.964	1	1	1	0.987	1	1	0.968	1	1	1	1	1	1	1	1	0.989	1	1	1	0.974	1	0.992	1	0.985	1	1	0.76415
	68	77	92	96	39	63	44	53	39	30	31	89	72	89	23	45	31	40	39	13	38	30	35	82	90	45	45	41	59	50	60	61	70	83	50	71	42	68	44	86	371
	0.669	0.708	0.625	0.62	0.603	0.556	0.716	0.613	0.756	0.733	0.565	0.758	0.806	0.798	0.783	0.811	0.79	0.75	0.628	0.654	0.632	0.617	0.743	0.732	0.644	0.722	0.789	0.817	0.814	0.76	0.733	0.811	0.8	0.747	0.65	0.669	0.75	0.743	0.807	0.721	0.83962	22	Non-overlapping
	0.331	0.292	0.375	0.38	0.397	0.444	0.284	0.387	0.244	0.267	0.435	0.242	0.194	0.202	0.217	0.189	0.21	0.25	0.372	0.346	0.368	0.383	0.257	0.268	0.356	0.278	0.211	0.183	0.186	0.24	0.267	0.189	0.2	0.253	0.35	0.331	0.25	0.257	0.193	0.279	0.16038
	67	73	91	91	38	62	37	50	34	30	26	87	72	86	23	44	27	39	35	10	36	31	33	78	85	44	31	33	58	50	60	61	70	83	47	70	42	66	43	85	371
	0.575	0.637	0.489	0.473	0.684	0.573	0.608	0.61	0.368	0.417	0.269	0.374	0.222	0.267	0.239	0.193	0.241	0.282	0.357	0.25	0.347	0.29	0.485	0.365	0.241	0.318	0.468	0.455	0.388	0.24	0.408	0.172	0.357	0.301	0.309	0.286	0.19	0.258	0.43	0.459	0.19003	95	Non-overlapping
	0.425	0.363	0.511	0.527	0.316	0.427	0.392	0.39	0.632	0.583	0.731	0.626	0.778	0.733	0.761	0.807	0.759	0.718	0.643	0.75	0.653	0.71	0.515	0.635	0.759	0.682	0.532	0.545	0.612	0.76	0.592	0.828	0.643	0.699	0.691	0.714	0.81	0.742	0.57	0.541	0.80997
	65	71	87	88	37	61	43	54	39	27	29	85	70	82	23	42	27	38	38	13	31	30	35	74	80	42	45	42	56	49	55	60	70	76	43	66	40	64	43	80	372
	0.308	0.246	0.23	0.25	0.378	0.238	0.314	0.296	0.333	0.315	0.397	0.482	0.414	0.287	0.413	0.298	0.352	0.342	0.289	0.385	0.323	0.45	0.329	0.264	0.419	0.476	0.256	0.226	0.277	0.347	0.173	0.283	0.229	0.322	0.279	0.318	0.588	0.453	0.442	0.419	0.17876	40	Overlapping
	0.692	0.754	0.77	0.75	0.622	0.762	0.686	0.704	0.667	0.685	0.603	0.518	0.586	0.713	0.587	0.702	0.648	0.658	0.711	0.615	0.677	0.55	0.671	0.736	0.581	0.524	0.744	0.774	0.723	0.653	0.827	0.717	0.771	0.678	0.721	0.682	0.413	0.547	0.558	0.581	0.82124
	69	77	92	96	39	63	43	51	38	29	30	89	69	88	23	45	31	39	39	13	36	31	35	81	88	44	45	41	59	50	59	61	71	82	50	71	40	68	43	84	375
	0.21	0.292	0.299	0.245	0.333	0.444	0.605	0.627	0.566	0.466	0.35	0.36	0.464	0.443	0.435	0.378	0.5	0.449	0.397	0.192	0.361	0.177	0.414	0.228	0.455	0.545	0.511	0.427	0.22	0.36	0.415	0.369	0.338	0.457	0.45	0.514	0.413	0.456	0.256	0.393	0.27067	67	Overlapping
	0.79	0.708	0.701	0.755	0.667	0.556	0.395	0.373	0.434	0.534	0.65	0.64	0.536	0.557	0.565	0.622	0.5	0.551	0.603	0.808	0.639	0.823	0.586	0.772	0.545	0.455	0.489	0.573	0.78	0.64	0.585	0.631	0.662	0.543	0.55	0.486	0.588	0.544	0.744	0.607	0.72933
	69	76	91	90	38	57	38	45	34	29	26	87	73	86	23	44	27	39	35	11	36	31	31	78	84	41	44	40	59	50	60	61	68	80	49	66	42	65	43	84	367
	0	0.013	0.044	0.044	0.053	0.026	0	0.022	0.103	0.086	0.212	0.121	0.123	0.145	0.152	0.182	0.148	0.295	0.2	0.045	0.194	0.194	0.21	0.237	0.202	0.22	0.102	0.25	0.398	0.44	0.125	0.32	0.346	0.244	0.122	0.235	0.06	0.131	0.14	0.143	0.25341	28	Overlapping
	1	0.987	0.956	0.956	0.947	0.974	1	0.978	0.897	0.914	0.788	0.879	0.877	0.855	0.848	0.818	0.852	0.705	0.8	0.955	0.806	0.806	0.79	0.763	0.798	0.78	0.898	0.75	0.602	0.56	0.875	0.68	0.654	0.756	0.878	0.765	0.94	0.869	0.86	0.857	0.74659
	68	77	92	93	37	63	42	53	39	29	31	88	71	88	22	44	31	38	39	12	37	31	35	81	89	45	45	40	58	48	60	61	72	81	49	71	39	66	43	85	374
	0.39	0.318	0.31	0.419	0.365	0.405	0.238	0.226	0.333	0.448	0.484	0.409	0.338	0.42	0.409	0.477	0.403	0.408	0.423	0.542	0.527	0.403	0.429	0.494	0.522	0.456	0.522	0.413	0.483	0.594	0.4	0.393	0.5	0.537	0.582	0.577	0.423	0.447	0.291	0.418	0.32086	75	Overlapping
	0.61	0.682	0.69	0.581	0.635	0.595	0.762	0.774	0.667	0.552	0.516	0.591	0.662	0.58	0.591	0.523	0.597	0.592	0.577	0.458	0.473	0.597	0.571	0.506	0.478	0.544	0.478	0.588	0.517	0.406	0.6	0.607	0.5	0.463	0.418	0.423	0.577	0.553	0.709	0.582	0.67914
	69	76	92	95	39	63	44	55	39	30	31	89	73	86	23	45	31	38	39	13	38	31	35	82	90	45	44	41	59	50	60	61	72	82	51	71	42	68	44	85	369
	0.174	0.164	0.125	0.237	0.051	0.056	0.045	0.073	0.154	0.133	0.081	0.169	0.212	0.18	0.13	0.233	0.065	0.145	0.128	0.115	0.092	0.177	0.1	0.128	0.144	0.267	0.091	0.207	0.169	0.17	0.175	0.148	0.174	0.11	0.039	0.085	0.119	0.132	0	0.018	0.28997	3	Non-overlapping
	0.826	0.836	0.875	0.763	0.949	0.944	0.955	0.927	0.846	0.867	0.919	0.831	0.788	0.82	0.87	0.767	0.935	0.855	0.872	0.885	0.908	0.823	0.9	0.872	0.856	0.733	0.909	0.793	0.831	0.83	0.825	0.852	0.826	0.89	0.961	0.915	0.881	0.868	1	0.982	0.71003
	67	77	92	96	39	63	43	53	38	29	31	88	71	89	21	45	31	40	38	13	38	31	35	80	87	45	45	41	59	49	60	61	72	83	49	71	42	67	44	86	372
	0.53	0.565	0.522	0.479	0.551	0.444	0.419	0.538	0.579	0.345	0.532	0.46	0.62	0.545	0.738	0.667	0.581	0.688	0.447	0.577	0.553	0.532	0.643	0.575	0.661	0.678	0.456	0.646	0.525	0.5	0.717	0.697	0.625	0.633	0.684	0.627	0.595	0.463	0.455	0.494	0.69355	20	Overlapping
	0.47	0.435	0.478	0.521	0.449	0.556	0.581	0.462	0.421	0.655	0.468	0.54	0.38	0.455	0.262	0.333	0.419	0.313	0.553	0.423	0.447	0.468	0.357	0.425	0.339	0.322	0.544	0.354	0.475	0.5	0.283	0.303	0.375	0.367	0.316	0.373	0.405	0.537	0.545	0.506	0.30645
	69	76	90	90	38	62	30	55	21	30	19	88	68	85	23	44	27	39	35	12	36	31	33	79	85	44	44	42	59	49	60	61	72	81	49	71	42	65	43	84	364
	0.391	0.447	0.372	0.317	0.289	0.427	0.433	0.418	0	0.233	0.184	0.295	0.154	0.218	0.283	0.193	0.407	0.308	0.329	0.333	0.292	0.435	0.348	0.361	0.265	0.318	0.455	0.44	0.271	0.204	0.267	0.328	0.271	0.346	0.235	0.408	0.238	0.177	0.279	0.423	0.43132	23	Overlapping
	0.609	0.553	0.628	0.683	0.711	0.573	0.567	0.582	1	0.767	0.816	0.705	0.846	0.782	0.717	0.807	0.593	0.692	0.671	0.667	0.708	0.565	0.652	0.639	0.735	0.682	0.545	0.56	0.729	0.796	0.733	0.672	0.729	0.654	0.765	0.592	0.762	0.823	0.721	0.577	0.56868
	70	77	92	95	38	63	41	55	38	29	29	89	72	88	23	45	31	39	37	13	35	31	35	81	86	43	43	40	56	49	59	61	72	78	50	71	39	67	44	85	372
	0.15	0.13	0.223	0.211	0.395	0.333	0.11	0.136	0.158	0.207	0.328	0.247	0.194	0.273	0.217	0.244	0.306	0.346	0.324	0.5	0.3	0.403	0.486	0.383	0.343	0.349	0.547	0.525	0.446	0.459	0.229	0.41	0.34	0.244	0.32	0.324	0.244	0.276	0.489	0.288	0.49328	18	Overlapping
	0.85	0.87	0.777	0.789	0.605	0.667	0.89	0.864	0.842	0.793	0.672	0.753	0.806	0.727	0.783	0.756	0.694	0.654	0.676	0.5	0.7	0.597	0.514	0.617	0.657	0.651	0.453	0.475	0.554	0.541	0.771	0.59	0.66	0.756	0.68	0.676	0.756	0.724	0.511	0.712	0.50672
	64	72	87	88	36	59	43	54	39	27	29	84	69	82	23	43	26	39	37	13	31	29	35	74	79	44	45	42	56	47	55	60	70	78	43	63	39	65	41	82	364
	0.133	0.215	0.293	0.284	0.167	0.127	0.093	0.074	0.218	0.185	0.431	0.369	0.261	0.305	0.239	0.302	0.308	0.321	0.392	0.231	0.419	0.414	0.286	0.338	0.342	0.33	0.456	0.357	0.277	0.34	0.382	0.275	0.364	0.423	0.535	0.516	0.603	0.477	0.598	0.53	0.23764	99	Overlapping
	0.867	0.785	0.707	0.716	0.833	0.873	0.907	0.926	0.782	0.815	0.569	0.631	0.739	0.695	0.761	0.698	0.692	0.679	0.608	0.769	0.581	0.586	0.714	0.662	0.658	0.67	0.544	0.643	0.723	0.66	0.618	0.725	0.636	0.577	0.465	0.484	0.397	0.523	0.402	0.47	0.76236
	67	75	91	96	39	63	43	53	38	28	30	89	73	88	23	45	31	39	38	13	36	30	35	81	89	45	45	40	58	49	60	59	72	82	51	71	41	68	44	85	363
	0.507	0.467	0.341	0.411	0.436	0.563	0.395	0.462	0.368	0.429	0.5	0.601	0.466	0.341	0.435	0.367	0.274	0.295	0.276	0.154	0.347	0.3	0.343	0.302	0.247	0.233	0.256	0.3	0.233	0.286	0.3	0.263	0.278	0.25	0.294	0.359	0.378	0.368	0.17	0.224	0.23003	13	Overlapping
	0.493	0.533	0.659	0.589	0.564	0.437	0.605	0.538	0.632	0.571	0.5	0.399	0.534	0.659	0.565	0.633	0.726	0.705	0.724	0.846	0.653	0.7	0.657	0.698	0.753	0.767	0.744	0.7	0.767	0.714	0.7	0.737	0.722	0.75	0.706	0.641	0.622	0.632	0.83	0.776	0.76997
	69	75	90	89	38	62	23	55	13	30	16	87	72	86	23	44	27	39	35	12	36	31	33	79	85	44	44	41	59	50	60	61	71	82	49	71	42	66	42	85	355
	0.319	0.367	0.594	0.624	0.671	0.653	0.543	0.509	0.192	0.467	0.5	0.626	0.458	0.5	0.63	0.523	0.556	0.641	0.514	0.583	0.569	0.726	0.621	0.69	0.429	0.534	0.795	0.866	0.78	0.79	0.675	0.738	0.613	0.689	0.622	0.57	0.571	0.508	0.583	0.671	0.71549	14	Overlapping
	0.681	0.633	0.406	0.376	0.329	0.347	0.457	0.491	0.808	0.533	0.5	0.374	0.542	0.5	0.37	0.477	0.444	0.359	0.486	0.417	0.431	0.274	0.379	0.31	0.571	0.466	0.205	0.134	0.22	0.21	0.325	0.262	0.387	0.311	0.378	0.43	0.429	0.492	0.417	0.329	0.28451
	67	74	91	89	38	62	27	52	17	30	14	88	70	82	23	44	25	37	35	11	36	29	32	79	85	42	44	40	59	50	60	61	72	80	48	71	42	63	43	83	368
	0.806	0.703	0.577	0.545	0.645	0.661	0.296	0.529	0.647	0.583	0.357	0.392	0.25	0.36	0.413	0.307	0.56	0.5	0.343	0.409	0.486	0.603	0.516	0.525	0.2	0.31	0.375	0.35	0.475	0.53	0.275	0.279	0.542	0.481	0.635	0.577	0.357	0.397	0.57	0.518	0.26359	77	Overlapping
	0.194	0.297	0.423	0.455	0.355	0.339	0.704	0.471	0.353	0.417	0.643	0.608	0.75	0.64	0.587	0.693	0.44	0.5	0.657	0.591	0.514	0.397	0.484	0.475	0.8	0.69	0.625	0.65	0.525	0.47	0.725	0.721	0.458	0.519	0.365	0.423	0.643	0.603	0.43	0.482	0.73641
	69	71	91	90	38	61	38	50	34	30	26	84	71	85	23	44	26	39	35	11	35	31	32	79	84	44	43	40	59	50	60	59	68	83	48	64	42	66	43	84	368
	0.92	0.915	0.956	0.906	0.987	0.975	0.987	0.99	0.941	0.867	0.962	0.899	0.754	0.747	0.739	0.773	0.712	0.718	0.671	0.818	0.786	0.839	0.719	0.81	0.821	0.761	0.907	0.863	0.559	0.68	0.842	0.788	0.713	0.741	0.813	0.773	0.893	0.864	0.826	0.738	0.71875	87	Overlapping
	0.08	0.085	0.044	0.094	0.013	0.025	0.013	0.01	0.059	0.133	0.038	0.101	0.246	0.253	0.261	0.227	0.288	0.282	0.329	0.182	0.214	0.161	0.281	0.19	0.179	0.239	0.093	0.138	0.441	0.32	0.158	0.212	0.287	0.259	0.188	0.227	0.107	0.136	0.174	0.262	0.28125
	70	76	91	95	39	63	44	54	37	29	31	88	72	86	23	44	31	37	37	13	36	30	35	81	88	43	42	40	57	50	60	61	71	78	50	71	42	68	42	86	373
	0.686	0.664	0.698	0.579	0.538	0.683	0.693	0.667	0.608	0.672	0.597	0.517	0.674	0.506	0.565	0.614	0.645	0.635	0.514	0.615	0.639	0.5	0.486	0.525	0.682	0.64	0.381	0.738	0.667	0.62	0.658	0.672	0.655	0.59	0.44	0.479	0.774	0.721	0.524	0.587	0.82306	30	Non-overlapping
	0.314	0.336	0.302	0.421	0.462	0.317	0.307	0.333	0.392	0.328	0.403	0.483	0.326	0.494	0.435	0.386	0.355	0.365	0.486	0.385	0.361	0.5	0.514	0.475	0.318	0.36	0.619	0.263	0.333	0.38	0.342	0.328	0.345	0.41	0.56	0.521	0.226	0.279	0.476	0.413	0.17694
	68	74	90	89	38	62	38	51	34	30	26	87	72	84	23	44	27	38	35	9	36	28	33	78	85	44	43	40	59	50	60	61	72	83	47	70	42	66	42	85	367
	0.279	0.216	0.144	0.124	0.211	0.226	0.197	0.127	0.397	0.25	0.346	0.282	0.313	0.232	0.217	0.398	0.426	0.487	0.457	0.556	0.319	0.357	0.227	0.288	0.318	0.273	0.512	0.425	0.322	0.35	0.317	0.541	0.313	0.319	0.181	0.329	0.31	0.273	0.095	0.059	0.49728	78	Overlapping
	0.721	0.784	0.856	0.876	0.789	0.774	0.803	0.873	0.603	0.75	0.654	0.718	0.688	0.768	0.783	0.602	0.574	0.513	0.543	0.444	0.681	0.643	0.773	0.712	0.682	0.727	0.488	0.575	0.678	0.65	0.683	0.459	0.688	0.681	0.819	0.671	0.69	0.727	0.905	0.941	0.50272
	67	74	90	91	38	62	13	55	0	29	7	88	60	86	23	44	23	39	35	11	36	30	33	79	85	44	41	42	59	49	60	61	71	83	48	71	42	66	42	85	370
	0.918	0.919	0.922	0.907	0.842	0.742	0.654	0.682	0	0.845	0.857	0.835	0.808	0.791	0.826	0.739	0.848	0.718	0.786	0.864	0.792	0.917	0.894	0.867	0.776	0.784	0.841	0.762	0.797	0.867	0.783	0.664	0.873	0.825	0.729	0.775	0.69	0.765	1	0.971	0.56351	49	Non-overlapping
	0.082	0.081	0.078	0.093	0.158	0.258	0.346	0.318	0	0.155	0.143	0.165	0.192	0.209	0.174	0.261	0.152	0.282	0.214	0.136	0.208	0.083	0.106	0.133	0.224	0.216	0.159	0.238	0.203	0.133	0.217	0.336	0.127	0.175	0.271	0.225	0.31	0.235	0	0.029	0.43649
	65	70	86	88	37	61	43	53	38	26	29	81	68	78	22	41	27	39	36	13	31	30	33	73	79	41	44	40	56	48	56	60	69	79	45	66	40	62	41	78	362
	0.023	0.036	0.099	0.097	0.203	0.115	0.267	0.132	0.158	0.154	0.19	0.241	0.279	0.365	0.273	0.207	0.278	0.385	0.264	0.192	0.323	0.317	0.182	0.199	0.165	0.11	0.091	0.1	0.304	0.25	0.161	0.208	0.225	0.304	0.3	0.235	0.15	0.258	0.11	0.096	0.31768	10	Overlapping
	0.977	0.964	0.901	0.903	0.797	0.885	0.733	0.868	0.842	0.846	0.81	0.759	0.721	0.635	0.727	0.793	0.722	0.615	0.736	0.808	0.677	0.683	0.818	0.801	0.835	0.89	0.909	0.9	0.696	0.75	0.839	0.792	0.775	0.696	0.7	0.765	0.85	0.742	0.89	0.904	0.68232
	68	76	91	91	38	62	37	55	34	30	26	85	73	86	23	43	27	39	35	10	36	31	33	77	85	43	44	42	59	49	60	61	72	81	48	71	42	66	43	83	369
	0.507	0.52	0.451	0.527	0.329	0.395	0.486	0.373	0.632	0.617	0.288	0.418	0.562	0.587	0.587	0.5	0.481	0.526	0.543	0.5	0.542	0.371	0.545	0.474	0.559	0.547	0.295	0.405	0.373	0.52	0.592	0.557	0.576	0.525	0.458	0.415	0.357	0.5	0.477	0.548	0.44038	79	Overlapping
	0.493	0.48	0.549	0.473	0.671	0.605	0.514	0.627	0.368	0.383	0.712	0.582	0.438	0.413	0.413	0.5	0.519	0.474	0.457	0.5	0.458	0.629	0.455	0.526	0.441	0.453	0.705	0.595	0.627	0.48	0.408	0.443	0.424	0.475	0.542	0.585	0.643	0.5	0.523	0.452	0.55962
	65	71	87	89	37	62	43	54	38	27	30	85	43	83	23	43	27	39	38	13	32	30	35	74	83	43	45	42	57	49	55	60	70	80	43	66	40	64	43	81	371
	0.369	0.31	0.287	0.253	0.284	0.266	0.337	0.296	0.316	0.426	0.267	0.218	0.105	0.127	0.152	0.116	0.111	0.064	0.105	0.154	0.141	0.167	0.186	0.142	0.072	0.105	0.067	0.083	0.307	0.194	0.145	0.108	0.214	0.125	0.047	0.159	0.125	0.102	0.221	0.265	0.09434	98	Overlapping
	0.631	0.69	0.713	0.747	0.716	0.734	0.663	0.704	0.684	0.574	0.733	0.782	0.895	0.873	0.848	0.884	0.889	0.936	0.895	0.846	0.859	0.833	0.814	0.858	0.928	0.895	0.933	0.917	0.693	0.806	0.855	0.892	0.786	0.875	0.953	0.841	0.875	0.898	0.779	0.735	0.90566
	68	76	91	96	39	63	43	54	37	30	31	89	67	89	23	45	31	39	38	12	37	31	35	81	90	44	45	40	59	50	60	61	72	82	51	71	42	68	44	87	373
	0.831	0.789	0.918	0.849	0.808	0.675	0.616	0.593	0.851	0.9	0.887	0.921	0.955	0.865	0.935	0.9	0.935	0.936	0.921	0.958	0.878	0.952	0.814	0.914	0.933	0.932	0.989	0.888	0.983	0.9	0.967	0.885	0.861	0.89	0.912	0.901	0.988	0.985	0.977	0.989	0.78552	1	Overlapping
	0.169	0.211	0.082	0.151	0.192	0.325	0.384	0.407	0.149	0.1	0.113	0.079	0.045	0.135	0.065	0.1	0.065	0.064	0.079	0.042	0.122	0.048	0.186	0.086	0.067	0.068	0.011	0.113	0.017	0.1	0.033	0.115	0.139	0.11	0.088	0.099	0.012	0.015	0.023	0.011	0.21448
	68	74	90	90	38	62	38	55	34	30	26	87	73	85	23	44	26	39	35	12	36	30	32	79	85	44	44	42	59	50	60	60	72	83	49	71	42	66	43	84	367
	0.426	0.446	0.561	0.533	0.684	0.532	0.592	0.618	0.809	0.733	0.442	0.448	0.521	0.506	0.413	0.614	0.385	0.474	0.614	0.542	0.597	0.617	0.531	0.525	0.718	0.659	0.716	0.56	0.703	0.49	0.717	0.55	0.583	0.572	0.735	0.697	0.607	0.682	0.616	0.607	0.52861	76	Overlapping
	0.574	0.554	0.439	0.467	0.316	0.468	0.408	0.382	0.191	0.267	0.558	0.552	0.479	0.494	0.587	0.386	0.615	0.526	0.386	0.458	0.403	0.383	0.469	0.475	0.282	0.341	0.284	0.44	0.297	0.51	0.283	0.45	0.417	0.428	0.265	0.303	0.393	0.318	0.384	0.393	0.47139
	67	76	91	91	38	62	37	55	31	30	25	88	72	86	23	44	27	39	35	12	36	31	33	79	84	44	43	42	59	49	60	60	71	83	49	71	42	66	43	84	370
	0.59	0.625	0.61	0.714	0.553	0.653	0.662	0.655	0.726	0.817	0.5	0.528	0.653	0.663	0.739	0.625	0.704	0.808	0.514	0.458	0.5	0.532	0.515	0.614	0.72	0.682	0.523	0.69	0.381	0.398	0.725	0.683	0.458	0.62	0.531	0.613	0.81	0.75	0.756	0.72	0.67027	90	Overlapping
	0.41	0.375	0.39	0.286	0.447	0.347	0.338	0.345	0.274	0.183	0.5	0.472	0.347	0.337	0.261	0.375	0.296	0.192	0.486	0.542	0.5	0.468	0.485	0.386	0.28	0.318	0.477	0.31	0.619	0.602	0.275	0.317	0.542	0.38	0.469	0.387	0.19	0.25	0.244	0.28	0.32973
	69	76	92	95	39	63	44	53	38	30	30	88	74	88	23	45	31	40	39	13	37	29	35	82	90	44	43	41	58	50	60	61	72	83	50	71	42	67	44	86	373
	0.109	0.171	0.152	0.211	0.103	0.087	0.114	0.226	0.408	0.35	0.567	0.545	0.595	0.545	0.63	0.667	0.581	0.563	0.628	0.385	0.662	0.569	0.457	0.561	0.517	0.58	0.674	0.524	0.474	0.44	0.575	0.639	0.618	0.572	0.53	0.634	0.452	0.463	0.716	0.686	0.65013	73	Overlapping
	0.891	0.829	0.848	0.789	0.897	0.913	0.886	0.774	0.592	0.65	0.433	0.455	0.405	0.455	0.37	0.333	0.419	0.438	0.372	0.615	0.338	0.431	0.543	0.439	0.483	0.42	0.326	0.476	0.526	0.56	0.425	0.361	0.382	0.428	0.47	0.366	0.548	0.537	0.284	0.314	0.34987
	68	76	91	96	39	63	42	55	37	29	30	88	73	88	22	45	31	37	38	13	35	31	34	82	88	43	44	41	59	50	58	61	72	80	50	71	40	68	43	85	371
	0.257	0.303	0.214	0.219	0.167	0.151	0.179	0.155	0.149	0.345	0.2	0.233	0.178	0.142	0.136	0.133	0.048	0.081	0.105	0.192	0.086	0.081	0.059	0.116	0.125	0.186	0.136	0.244	0.059	0.06	0.026	0.156	0.09	0.113	0.09	0.12	0.163	0.162	0.174	0.165	0.28706	94	Non-overlapping
	0.743	0.697	0.786	0.781	0.833	0.849	0.821	0.845	0.851	0.655	0.8	0.767	0.822	0.858	0.864	0.867	0.952	0.919	0.895	0.808	0.914	0.919	0.941	0.884	0.875	0.814	0.864	0.756	0.941	0.94	0.974	0.844	0.91	0.888	0.91	0.88	0.838	0.838	0.826	0.835	0.71294
	65	73	86	89	37	61	43	55	38	27	30	84	71	83	22	43	27	39	37	12	30	30	34	74	80	43	44	41	55	49	56	60	70	76	44	66	35	62	43	81	372
	0.146	0.123	0.186	0.202	0.162	0.18	0.128	0.136	0.224	0.13	0.233	0.31	0.211	0.151	0.205	0.198	0.222	0.244	0.297	0.083	0.233	0.233	0.206	0.236	0.256	0.186	0.17	0.171	0.191	0.194	0.179	0.15	0.143	0.151	0.182	0.28	0.171	0.113	0.221	0.284	0.3871	72	Non-overlapping
	0.854	0.877	0.814	0.798	0.838	0.82	0.872	0.864	0.776	0.87	0.767	0.69	0.789	0.849	0.795	0.802	0.778	0.756	0.703	0.917	0.767	0.767	0.794	0.764	0.744	0.814	0.83	0.829	0.809	0.806	0.821	0.85	0.857	0.849	0.818	0.72	0.829	0.887	0.779	0.716	0.6129
	65	72	84	88	37	60	43	54	39	27	30	84	71	81	22	43	28	39	38	13	32	30	34	74	76	43	44	41	56	47	56	60	70	73	44	66	39	63	40	81	371
	0.577	0.563	0.405	0.375	0.473	0.475	0.581	0.528	0.564	0.426	0.183	0.179	0.317	0.302	0.205	0.233	0.286	0.192	0.355	0.231	0.266	0.283	0.059	0.182	0.27	0.198	0.057	0.085	0.286	0.223	0.223	0.133	0.264	0.192	0.114	0.167	0.128	0.143	0.188	0.259	0.24528	27	Overlapping
	0.423	0.438	0.595	0.625	0.527	0.525	0.419	0.472	0.436	0.574	0.817	0.821	0.683	0.698	0.795	0.767	0.714	0.808	0.645	0.769	0.734	0.717	0.941	0.818	0.73	0.802	0.943	0.915	0.714	0.777	0.777	0.867	0.736	0.808	0.886	0.833	0.872	0.857	0.813	0.741	0.75472
	69	76	91	91	38	62	38	55	34	29	26	87	73	85	23	44	27	39	35	12	36	31	33	79	85	44	44	42	59	49	60	61	71	83	48	71	42	65	43	84	370
	0.775	0.717	0.648	0.571	0.461	0.476	0.553	0.473	0.324	0.397	0.692	0.448	0.568	0.559	0.696	0.614	0.667	0.705	0.557	0.792	0.625	0.516	0.742	0.576	0.6	0.614	0.443	0.548	0.644	0.622	0.517	0.598	0.542	0.602	0.5	0.549	0.488	0.592	0.709	0.685	0.69459	29	Overlapping
	0.225	0.283	0.352	0.429	0.539	0.524	0.447	0.527	0.676	0.603	0.308	0.552	0.432	0.441	0.304	0.386	0.333	0.295	0.443	0.208	0.375	0.484	0.258	0.424	0.4	0.386	0.557	0.452	0.356	0.378	0.483	0.402	0.458	0.398	0.5	0.451	0.512	0.408	0.291	0.315	0.30541
	70	77	92	96	39	63	44	54	39	30	31	89	72	89	23	45	31	40	39	13	38	31	35	82	90	45	45	41	59	50	60	61	72	82	51	71	42	68	44	86	375
	0.764	0.799	0.853	0.818	0.923	0.937	0.886	0.796	0.949	0.883	0.839	0.888	0.91	0.921	0.935	0.922	0.952	0.925	0.897	1	0.882	0.871	0.914	0.927	0.883	0.944	0.911	0.963	0.737	0.76	0.908	0.852	0.882	0.86	0.853	0.859	0.821	0.89	0.807	0.831	0.99733	12	Non-overlapping
	0.236	0.201	0.147	0.182	0.077	0.063	0.114	0.204	0.051	0.117	0.161	0.112	0.09	0.079	0.065	0.078	0.048	0.075	0.103	0	0.118	0.129	0.086	0.073	0.117	0.056	0.089	0.037	0.263	0.24	0.092	0.148	0.118	0.14	0.147	0.141	0.179	0.11	0.193	0.169	0.00267
	63	72	87	85	35	59	43	50	38	27	29	83	70	83	23	44	26	39	38	13	32	30	34	74	81	44	45	42	57	49	55	60	70	76	44	65	39	64	40	81	367
	0.341	0.375	0.379	0.459	0.386	0.508	0.581	0.35	0.487	0.463	0.569	0.44	0.707	0.663	0.587	0.795	0.635	0.551	0.579	0.769	0.531	0.583	0.603	0.615	0.63	0.648	0.411	0.524	0.614	0.602	0.582	0.592	0.586	0.592	0.443	0.554	0.526	0.609	0.375	0.265	0.72207	17	Non-overlapping
	0.659	0.625	0.621	0.541	0.614	0.492	0.419	0.65	0.513	0.537	0.431	0.56	0.293	0.337	0.413	0.205	0.365	0.449	0.421	0.231	0.469	0.417	0.397	0.385	0.37	0.352	0.589	0.476	0.386	0.398	0.418	0.408	0.414	0.408	0.557	0.446	0.474	0.391	0.625	0.735	0.27793
	70	77	91	95	39	63	44	53	39	30	31	89	73	89	23	45	31	40	39	13	38	31	35	82	90	45	45	40	59	50	60	61	72	82	51	71	42	67	44	87	373
	0.729	0.682	0.692	0.768	0.782	0.857	0.625	0.698	0.923	0.85	0.984	0.949	0.959	0.972	0.913	0.978	0.952	0.938	0.987	0.885	0.974	0.935	0.943	0.97	0.956	0.967	1	0.975	0.958	0.98	1	0.951	0.979	0.957	0.824	0.838	1	0.955	0.932	0.989	0.99464	24	Overlapping
	0.271	0.318	0.308	0.232	0.218	0.143	0.375	0.302	0.077	0.15	0.016	0.051	0.041	0.028	0.087	0.022	0.048	0.063	0.013	0.115	0.026	0.065	0.057	0.03	0.044	0.033	0	0.025	0.042	0.02	0	0.049	0.021	0.043	0.176	0.162	0	0.045	0.068	0.011	0.00536
	63	71	87	88	37	61	42	55	38	27	30	84	70	83	22	43	25	39	37	13	32	30	35	74	81	42	45	42	56	48	55	60	70	79	45	66	39	64	43	80	374
	0.619	0.585	0.655	0.79	0.595	0.615	0.583	0.545	0.803	0.778	0.533	0.583	0.7	0.675	0.818	0.698	0.76	0.833	0.716	0.731	0.797	0.75	0.714	0.764	0.741	0.667	0.844	0.821	0.83	0.74	0.655	0.842	0.729	0.772	0.833	0.758	0.487	0.563	0.721	0.75	0.89171	25	Non-overlapping
	0.381	0.415	0.345	0.21	0.405	0.385	0.417	0.455	0.197	0.222	0.467	0.417	0.3	0.325	0.182	0.302	0.24	0.167	0.284	0.269	0.203	0.25	0.286	0.236	0.259	0.333	0.156	0.179	0.17	0.26	0.345	0.158	0.271	0.228	0.167	0.242	0.513	0.438	0.279	0.25	0.10829
	64	72	87	88	37	62	43	55	39	27	30	84	71	82	23	44	27	39	37	13	31	29	35	74	84	43	45	42	56	47	55	60	70	76	43	66	40	65	44	81	374
	0.391	0.417	0.362	0.267	0.311	0.306	0.395	0.355	0.269	0.259	0.1	0.119	0.106	0.104	0.152	0.114	0.222	0.115	0.054	0.077	0.065	0.017	0.057	0.095	0.095	0.105	0.022	0.036	0.054	0.043	0.173	0.05	0.021	0.033	0.081	0.045	0.125	0.077	0	0.012	0.0254	36	Overlapping
	0.609	0.583	0.638	0.733	0.689	0.694	0.605	0.645	0.731	0.741	0.9	0.881	0.894	0.896	0.848	0.886	0.778	0.885	0.946	0.923	0.935	0.983	0.943	0.905	0.905	0.895	0.978	0.964	0.946	0.957	0.827	0.95	0.979	0.967	0.919	0.955	0.875	0.923	1	0.988	0.9746
	65	72	84	88	37	59	43	54	38	27	30	85	70	83	22	44	26	39	37	12	32	30	34	74	78	43	45	41	57	48	55	60	68	72	44	65	40	64	42	82	372
	0.546	0.653	0.524	0.631	0.554	0.585	0.512	0.519	0.763	0.87	0.8	0.841	0.886	0.807	0.886	0.841	0.865	0.821	0.757	0.75	0.859	0.867	0.853	0.831	0.814	0.756	0.733	0.817	0.833	0.75	0.845	0.892	0.779	0.847	0.784	0.877	0.925	0.898	0.631	0.659	0.91667	37	Overlapping
	0.454	0.347	0.476	0.369	0.446	0.415	0.488	0.481	0.237	0.13	0.2	0.159	0.114	0.193	0.114	0.159	0.135	0.179	0.243	0.25	0.141	0.133	0.147	0.169	0.186	0.244	0.267	0.183	0.167	0.25	0.155	0.108	0.221	0.153	0.216	0.123	0.075	0.102	0.369	0.341	0.08333
	69	77	92	96	39	63	43	53	39	29	31	89	74	89	23	44	31	40	39	12	36	30	33	82	88	44	45	40	59	49	60	60	72	83	50	71	40	67	44	85	373
	0.174	0.188	0.152	0.281	0.09	0.143	0.209	0.321	0.359	0.362	0.355	0.472	0.493	0.483	0.587	0.511	0.339	0.375	0.346	0.542	0.375	0.35	0.333	0.378	0.551	0.455	0.256	0.425	0.297	0.316	0.325	0.4	0.271	0.428	0.54	0.493	0.463	0.552	0.477	0.447	0.67694	69	Non-overlapping
	0.826	0.812	0.848	0.719	0.91	0.857	0.791	0.679	0.641	0.638	0.645	0.528	0.507	0.517	0.413	0.489	0.661	0.625	0.654	0.458	0.625	0.65	0.667	0.622	0.449	0.545	0.744	0.575	0.703	0.684	0.675	0.6	0.729	0.572	0.46	0.507	0.538	0.448	0.523	0.553	0.32306
	65	72	88	89	37	61	42	54	39	27	30	84	40	83	23	42	27	39	37	12	32	30	35	74	78	41	45	42	56	49	52	60	70	79	40	65	40	63	42	80	357
	0.908	0.896	0.926	0.904	1	0.984	0.952	0.917	0.974	1	1	1	0.975	0.97	1	0.976	1	1	1	1	1	0.967	0.986	0.986	0.994	0.988	1	0.976	1	1	1	1	1	0.981	1	1	1	0.992	1	1	0.95098	83	Overlapping
	0.092	0.104	0.074	0.096	0	0.016	0.048	0.083	0.026	0	0	0	0.025	0.03	0	0.024	0	0	0	0	0	0.033	0.014	0.014	0.006	0.012	0	0.024	0	0	0	0	0	0.019	0	0	0	0.008	0	0	0.04902
	64	70	87	89	37	62	42	54	38	27	29	81	40	83	23	44	27	39	38	12	31	30	34	72	78	42	44	41	57	48	55	60	70	74	39	66	39	64	44	80	371
	0.102	0.136	0.184	0.225	0.122	0.153	0.214	0.176	0.395	0.407	0.448	0.512	0.663	0.566	0.674	0.648	0.759	0.769	0.618	0.667	0.71	0.733	0.779	0.681	0.731	0.69	0.795	0.756	0.693	0.74	0.873	0.75	0.614	0.696	0.833	0.735	0.782	0.773	0.67	0.663	0.78167	89	Overlapping
	0.898	0.864	0.816	0.775	0.878	0.847	0.786	0.824	0.605	0.593	0.552	0.488	0.338	0.434	0.326	0.352	0.241	0.231	0.382	0.333	0.29	0.267	0.221	0.319	0.269	0.31	0.205	0.244	0.307	0.26	0.127	0.25	0.386	0.304	0.167	0.265	0.218	0.227	0.33	0.338	0.21833
	63	72	84	86	36	62	42	53	39	27	29	85	66	82	23	43	28	39	37	13	32	30	35	74	80	42	44	41	56	48	56	60	70	76	42	64	40	65	41	82	357
	0.183	0.16	0.22	0.291	0.153	0.121	0.119	0.208	0.103	0.148	0.362	0.365	0.205	0.22	0.261	0.174	0.125	0.103	0.149	0.192	0.172	0.217	0.1	0.155	0.225	0.167	0.307	0.159	0.152	0.083	0.17	0.175	0.114	0.125	0.262	0.203	0.163	0.108	0.11	0.055	0.27031	91	Overlapping
	0.817	0.84	0.78	0.709	0.847	0.879	0.881	0.792	0.897	0.852	0.638	0.635	0.795	0.78	0.739	0.826	0.875	0.897	0.851	0.808	0.828	0.783	0.9	0.845	0.775	0.833	0.693	0.841	0.848	0.917	0.83	0.825	0.886	0.875	0.738	0.797	0.838	0.892	0.89	0.945	0.72969
	64	72	84	87	36	61	43	54	39	26	29	84	71	82	23	43	28	39	37	13	32	30	35	74	82	44	45	41	56	48	56	60	69	79	43	65	40	65	39	82	358
	0.172	0.153	0.179	0.328	0.25	0.131	0.209	0.194	0.372	0.442	0.793	0.696	0.606	0.561	0.457	0.488	0.339	0.449	0.473	0.5	0.375	0.467	0.486	0.541	0.591	0.545	0.567	0.573	0.429	0.563	0.446	0.575	0.333	0.481	0.442	0.462	0.438	0.554	0.205	0.256	0.69693	92	Overlapping
	0.828	0.847	0.821	0.672	0.75	0.869	0.791	0.806	0.628	0.558	0.207	0.304	0.394	0.439	0.543	0.512	0.661	0.551	0.527	0.5	0.625	0.533	0.514	0.459	0.409	0.455	0.433	0.427	0.571	0.438	0.554	0.425	0.667	0.519	0.558	0.538	0.563	0.446	0.795	0.744	0.30307
	69	75	92	94	39	63	44	54	38	29	31	87	72	88	23	43	31	40	38	13	37	30	35	82	89	44	42	41	58	50	60	61	72	81	51	71	42	66	44	84	372
	0.471	0.507	0.478	0.441	0.59	0.524	0.614	0.62	0.355	0.414	0.161	0.247	0.16	0.182	0.152	0.174	0.177	0.15	0.158	0.115	0.243	0.167	0.286	0.28	0.197	0.261	0.143	0.11	0.371	0.21	0.233	0.115	0.201	0.154	0.216	0.19	0.131	0.167	0.216	0.315	0.11559	96	Overlapping
	0.529	0.493	0.522	0.559	0.41	0.476	0.386	0.38	0.645	0.586	0.839	0.753	0.84	0.818	0.848	0.826	0.823	0.85	0.842	0.885	0.757	0.833	0.714	0.72	0.803	0.739	0.857	0.89	0.629	0.79	0.767	0.885	0.799	0.846	0.784	0.81	0.869	0.833	0.784	0.685	0.88441
	68	76	89	93	39	58	44	54	39	29	30	85	71	86	23	44	30	33	39	11	36	30	34	79	85	43	45	42	57	48	55	57	70	78	51	67	40	63	42	85	371
	0.662	0.73	0.736	0.661	0.923	0.888	0.83	0.787	0.846	0.793	0.6	0.659	0.697	0.64	0.565	0.602	0.75	0.758	0.667	0.636	0.542	0.633	0.706	0.753	0.535	0.547	0.844	0.845	0.711	0.688	0.491	0.632	0.686	0.647	0.471	0.545	0.738	0.627	0.571	0.453	0.79111	5	Overlapping
	0.338	0.27	0.264	0.339	0.077	0.112	0.17	0.213	0.154	0.207	0.4	0.341	0.303	0.36	0.435	0.398	0.25	0.242	0.333	0.364	0.458	0.367	0.294	0.247	0.465	0.453	0.156	0.155	0.289	0.313	0.509	0.368	0.314	0.353	0.529	0.455	0.263	0.373	0.429	0.547	0.20889
	68	74	90	93	34	57	44	52	35	30	31	83	69	86	23	43	31	33	39	12	38	30	34	75	85	44	43	42	56	46	56	58	70	72	51	69	36	65	41	76	373
	0.25	0.182	0.15	0.177	0.25	0.246	0.273	0.212	0.343	0.267	0.355	0.319	0.377	0.326	0.326	0.349	0.306	0.364	0.346	0.417	0.289	0.133	0.382	0.333	0.247	0.284	0.233	0.369	0.188	0.207	0.384	0.31	0.229	0.271	0.275	0.254	0.347	0.4	0.378	0.296	0.50536	6	Non-overlapping
	0.75	0.818	0.85	0.823	0.75	0.754	0.727	0.788	0.657	0.733	0.645	0.681	0.623	0.674	0.674	0.651	0.694	0.636	0.654	0.583	0.711	0.867	0.618	0.667	0.753	0.716	0.767	0.631	0.813	0.793	0.616	0.69	0.771	0.729	0.725	0.746	0.653	0.6	0.622	0.704	0.49464
	68	77	89	94	37	60	44	55	37	29	31	88	57	88	23	45	31	39	39	13	38	31	35	81	89	45	43	43	58	46	60	61	72	80	50	71	41	66	43	85	373
	0.25	0.24	0.152	0.181	0.108	0.233	0.239	0.182	0.189	0.103	0.258	0.205	0.193	0.25	0.087	0.156	0.065	0.103	0.128	0.231	0.145	0.113	0.086	0.167	0.079	0.078	0.128	0.093	0.129	0.163	0.117	0.074	0.076	0.119	0.05	0.127	0.256	0.205	0.302	0.229	0.19973	7	Overlapping
	0.75	0.76	0.848	0.819	0.892	0.767	0.761	0.818	0.811	0.897	0.742	0.795	0.807	0.75	0.913	0.844	0.935	0.897	0.872	0.769	0.855	0.887	0.914	0.833	0.921	0.922	0.872	0.907	0.871	0.837	0.883	0.926	0.924	0.881	0.95	0.873	0.744	0.795	0.698	0.771	0.80027
	70	77	92	96	38	63	44	50	38	29	30	88	73	89	23	45	31	40	39	13	38	31	35	82	90	45	45	43	59	48	60	60	71	83	51	71	42	68	43	86	375
	0.557	0.487	0.533	0.458	0.724	0.635	0.636	0.66	0.553	0.569	0.6	0.494	0.466	0.506	0.457	0.567	0.516	0.538	0.59	0.462	0.566	0.597	0.629	0.549	0.411	0.456	0.433	0.512	0.653	0.615	0.467	0.467	0.613	0.578	0.51	0.577	0.607	0.537	0.837	0.843	0.532	8	Overlapping
	0.443	0.513	0.467	0.542	0.276	0.365	0.364	0.34	0.447	0.431	0.4	0.506	0.534	0.494	0.543	0.433	0.484	0.463	0.41	0.538	0.434	0.403	0.371	0.451	0.589	0.544	0.567	0.488	0.347	0.385	0.533	0.533	0.387	0.422	0.49	0.423	0.393	0.463	0.163	0.157	0.468
	69	75	91	96	39	62	43	53	39	30	31	88	74	89	23	45	31	40	39	13	38	31	35	81	90	45	44	43	59	49	59	61	72	83	50	71	42	67	44	84	375
	0.333	0.4	0.5	0.391	0.372	0.226	0.372	0.33	0.231	0.333	0.323	0.347	0.297	0.32	0.239	0.3	0.355	0.225	0.346	0.192	0.25	0.258	0.286	0.247	0.239	0.211	0.386	0.384	0.322	0.357	0.322	0.361	0.278	0.307	0.29	0.387	0.238	0.209	0.455	0.476	0.34533	9	Overlapping
	0.667	0.6	0.5	0.609	0.628	0.774	0.628	0.67	0.769	0.667	0.677	0.653	0.703	0.68	0.761	0.7	0.645	0.775	0.654	0.808	0.75	0.742	0.714	0.753	0.761	0.789	0.614	0.616	0.678	0.643	0.678	0.639	0.722	0.693	0.71	0.613	0.762	0.791	0.545	0.524	0.65467
	69	77	92	96	39	63	44	55	36	30	30	88	68	86	23	45	31	39	37	13	38	31	34	82	89	45	45	42	59	50	59	61	71	82	51	71	42	67	44	87	374
	0.203	0.247	0.255	0.224	0.09	0.103	0.057	0.055	0.139	0.133	0.1	0.119	0.118	0.105	0.283	0.167	0.113	0.128	0.176	0.077	0.25	0.161	0.25	0.293	0.337	0.278	0.089	0.143	0.11	0.17	0.169	0.131	0.127	0.183	0.069	0.106	0.131	0.119	0.091	0.103	0.1484	41	Overlapping
	0.797	0.753	0.745	0.776	0.91	0.897	0.943	0.945	0.861	0.867	0.9	0.881	0.882	0.895	0.717	0.833	0.887	0.872	0.824	0.923	0.75	0.839	0.75	0.707	0.663	0.722	0.911	0.857	0.89	0.83	0.831	0.869	0.873	0.817	0.931	0.894	0.869	0.881	0.909	0.897	0.8516
	68	77	92	96	39	63	44	55	39	30	31	89	73	89	23	44	31	40	39	13	38	31	35	82	88	45	45	43	59	50	60	61	72	82	51	71	42	68	44	87	375
	0.684	0.708	0.701	0.766	0.885	0.865	0.864	0.827	0.782	0.867	0.903	0.876	0.87	0.91	0.891	0.875	0.871	0.863	0.846	0.885	0.868	0.79	0.871	0.835	0.813	0.844	0.922	0.884	0.856	0.87	0.925	0.697	0.896	0.933	0.912	0.901	0.798	0.831	0.977	0.971	0.90133	42	Overlapping
	0.316	0.292	0.299	0.234	0.115	0.135	0.136	0.173	0.218	0.133	0.097	0.124	0.13	0.09	0.109	0.125	0.129	0.138	0.154	0.115	0.132	0.21	0.129	0.165	0.188	0.156	0.078	0.116	0.144	0.13	0.075	0.303	0.104	0.067	0.088	0.099	0.202	0.169	0.023	0.029	0.09867
	70	77	91	96	39	63	44	55	39	30	31	89	74	88	23	45	31	37	39	13	38	30	34	79	89	45	45	42	59	49	59	60	69	79	51	71	42	66	42	86	374
	0.136	0.117	0.055	0.099	0.051	0.095	0.023	0.045	0.141	0.133	0.097	0.174	0.23	0.29	0.217	0.244	0.339	0.378	0.256	0.192	0.263	0.217	0.25	0.272	0.36	0.278	0.244	0.274	0.161	0.235	0.364	0.275	0.254	0.259	0.137	0.155	0.369	0.386	0.119	0.151	0.32353	43	Overlapping
	0.864	0.883	0.945	0.901	0.949	0.905	0.977	0.955	0.859	0.867	0.903	0.826	0.77	0.71	0.783	0.756	0.661	0.622	0.744	0.808	0.737	0.783	0.75	0.728	0.64	0.722	0.756	0.726	0.839	0.765	0.636	0.725	0.746	0.741	0.863	0.845	0.631	0.614	0.881	0.849	0.67647
	67	70	84	93	32	60	44	51	37	28	31	82	67	84	22	44	30	32	38	13	37	30	34	75	83	44	43	40	53	45	57	54	66	74	50	69	36	61	40	80	372
	0.067	0.071	0.119	0.177	0.234	0.15	0.227	0.176	0.324	0.25	0.21	0.207	0.321	0.232	0.386	0.307	0.183	0.109	0.25	0.269	0.243	0.333	0.191	0.313	0.223	0.148	0.256	0.325	0.377	0.389	0.202	0.25	0.159	0.25	0.24	0.297	0.319	0.238	0.063	0.131	0.38038	44	Overlapping
	0.933	0.929	0.881	0.823	0.766	0.85	0.773	0.824	0.676	0.75	0.79	0.793	0.679	0.768	0.614	0.693	0.817	0.891	0.75	0.731	0.757	0.667	0.809	0.687	0.777	0.852	0.744	0.675	0.623	0.611	0.798	0.75	0.841	0.75	0.76	0.703	0.681	0.762	0.938	0.869	0.61962
	69	76	91	96	38	62	44	53	39	30	31	88	72	88	23	45	31	39	39	13	38	31	34	81	90	45	45	43	59	49	58	61	71	80	51	69	40	68	43	86	367
	0.601	0.717	0.615	0.557	0.592	0.581	0.682	0.67	0.577	0.667	0.452	0.494	0.569	0.568	0.565	0.478	0.387	0.551	0.333	0.5	0.461	0.419	0.426	0.34	0.6	0.567	0.478	0.314	0.339	0.327	0.466	0.303	0.345	0.413	0.255	0.37	0.5	0.485	0.686	0.576	0.29428	45	Overlapping
	0.399	0.283	0.385	0.443	0.408	0.419	0.318	0.33	0.423	0.333	0.548	0.506	0.431	0.432	0.435	0.522	0.613	0.449	0.667	0.5	0.539	0.581	0.574	0.66	0.4	0.433	0.522	0.686	0.661	0.673	0.534	0.697	0.655	0.588	0.745	0.63	0.5	0.515	0.314	0.424	0.70572
	68	75	88	94	34	60	44	53	35	30	31	86	61	87	22	45	31	32	39	12	38	29	34	79	85	44	43	41	55	44	58	59	71	78	49	70	39	67	42	85	371
	0.904	0.94	0.972	0.968	0.956	0.975	0.784	0.906	0.9	0.883	0.887	0.936	0.902	0.879	0.886	0.867	0.839	0.813	0.859	0.875	0.908	0.862	0.853	0.867	0.947	0.875	0.791	0.841	0.955	0.92	0.888	0.864	0.915	0.904	0.776	0.814	0.564	0.642	0.905	0.929	0.83019	46	Overlapping
	0.096	0.06	0.028	0.032	0.044	0.025	0.216	0.094	0.1	0.117	0.113	0.064	0.098	0.121	0.114	0.133	0.161	0.188	0.141	0.125	0.092	0.138	0.147	0.133	0.053	0.125	0.209	0.159	0.045	0.08	0.112	0.136	0.085	0.096	0.224	0.186	0.436	0.358	0.095	0.071	0.16981
	70	77	92	96	39	62	44	53	39	30	31	89	74	89	23	45	31	40	39	13	38	30	35	82	90	45	45	43	59	50	60	61	72	80	51	71	42	68	44	85	371
	0.75	0.675	0.75	0.734	0.474	0.516	0.545	0.557	0.603	0.583	0.629	0.624	0.574	0.719	0.652	0.589	0.661	0.688	0.615	0.654	0.684	0.717	0.671	0.683	0.6	0.656	0.678	0.605	0.627	0.54	0.45	0.598	0.681	0.65	0.647	0.634	0.595	0.684	0.67	0.653	0.55256	47	Overlapping
	0.25	0.325	0.25	0.266	0.526	0.484	0.455	0.443	0.397	0.417	0.371	0.376	0.426	0.281	0.348	0.411	0.339	0.313	0.385	0.346	0.316	0.283	0.329	0.317	0.4	0.344	0.322	0.395	0.373	0.46	0.55	0.402	0.319	0.35	0.353	0.366	0.405	0.316	0.33	0.347	0.44744
	70	77	92	96	38	62	43	55	39	30	31	87	73	89	23	45	31	40	39	13	38	31	35	82	90	45	45	43	58	49	60	61	72	83	49	71	41	68	42	86	373
	0.279	0.396	0.424	0.438	0.487	0.508	0.628	0.5	0.679	0.683	0.645	0.477	0.747	0.685	0.826	0.789	0.71	0.85	0.769	0.731	0.658	0.758	0.771	0.787	0.706	0.778	0.822	0.802	0.828	0.745	0.8	0.852	0.688	0.741	0.694	0.62	0.329	0.537	0.274	0.273	0.81903	48	Overlapping
	0.721	0.604	0.576	0.563	0.513	0.492	0.372	0.5	0.321	0.317	0.355	0.523	0.253	0.315	0.174	0.211	0.29	0.15	0.231	0.269	0.342	0.242	0.229	0.213	0.294	0.222	0.178	0.198	0.172	0.255	0.2	0.148	0.313	0.259	0.306	0.38	0.671	0.463	0.726	0.727	0.18097
	70	77	92	96	39	63	44	54	38	29	31	89	70	89	23	45	31	40	39	12	38	31	34	81	90	45	45	43	59	50	59	61	72	81	51	71	41	68	44	87	375
	0.429	0.481	0.299	0.313	0.308	0.286	0.295	0.25	0.342	0.224	0.323	0.331	0.114	0.18	0.304	0.267	0.339	0.338	0.295	0	0.211	0.242	0.279	0.216	0.306	0.211	0.356	0.326	0.212	0.3	0.263	0.328	0.313	0.247	0.167	0.169	0.439	0.316	0.159	0.086	0.26133	52	Overlapping
	0.571	0.519	0.701	0.688	0.692	0.714	0.705	0.75	0.658	0.776	0.677	0.669	0.886	0.82	0.696	0.733	0.661	0.663	0.705	1	0.789	0.758	0.721	0.784	0.694	0.789	0.644	0.674	0.788	0.7	0.737	0.672	0.688	0.753	0.833	0.831	0.561	0.684	0.841	0.914	0.73867
	68	71	91	95	39	63	44	54	38	30	31	83	60	86	23	45	31	39	39	12	38	31	34	80	89	45	44	43	56	47	57	58	72	78	50	68	41	67	43	87	373
	0.669	0.732	0.549	0.632	0.551	0.651	0.67	0.565	0.803	0.75	0.435	0.482	0.683	0.721	0.609	0.733	0.742	0.744	0.821	0.75	0.658	0.758	0.824	0.725	0.747	0.767	0.591	0.674	0.616	0.681	0.64	0.698	0.778	0.814	0.75	0.853	0.744	0.776	0.884	0.839	0.6193	53	Overlapping
	0.331	0.268	0.451	0.368	0.449	0.349	0.33	0.435	0.197	0.25	0.565	0.518	0.317	0.279	0.391	0.267	0.258	0.256	0.179	0.25	0.342	0.242	0.176	0.275	0.253	0.233	0.409	0.326	0.384	0.319	0.36	0.302	0.222	0.186	0.25	0.147	0.256	0.224	0.116	0.161	0.3807
	70	77	92	96	39	63	44	55	38	30	30	89	73	89	23	45	31	40	39	13	38	31	35	81	90	45	45	43	59	50	59	61	71	82	51	71	42	68	44	86	374
	0.55	0.61	0.63	0.589	0.538	0.571	0.557	0.655	0.553	0.5	0.683	0.747	0.616	0.478	0.609	0.611	0.565	0.613	0.551	0.577	0.526	0.435	0.457	0.531	0.589	0.689	0.811	0.616	0.441	0.43	0.61	0.426	0.521	0.573	0.794	0.697	0.81	0.699	0.784	0.831	0.62299	55	Overlapping
	0.45	0.39	0.37	0.411	0.462	0.429	0.443	0.345	0.447	0.5	0.317	0.253	0.384	0.522	0.391	0.389	0.435	0.388	0.449	0.423	0.474	0.565	0.543	0.469	0.411	0.311	0.189	0.384	0.559	0.57	0.39	0.574	0.479	0.427	0.206	0.303	0.19	0.301	0.216	0.169	0.37701
	67	76	90	95	35	57	43	53	37	30	31	88	73	87	23	44	30	37	39	12	36	31	35	80	89	44	45	43	57	47	60	60	62	81	50	66	41	66	43	87	363
	0.157	0.178	0.283	0.274	0.343	0.333	0.151	0.198	0.149	0.267	0.226	0.159	0.137	0.259	0.174	0.193	0.267	0.176	0.154	0.25	0.194	0.226	0.214	0.163	0.27	0.205	0.278	0.244	0.184	0.128	0.2	0.208	0.226	0.173	0.33	0.295	0.098	0.159	0.174	0.126	0.17769	57	Overlapping
	0.843	0.822	0.717	0.726	0.657	0.667	0.849	0.802	0.851	0.733	0.774	0.841	0.863	0.741	0.826	0.807	0.733	0.824	0.846	0.75	0.806	0.774	0.786	0.838	0.73	0.795	0.722	0.756	0.816	0.872	0.8	0.792	0.774	0.827	0.67	0.705	0.902	0.841	0.826	0.874	0.82231
	67	76	90	94	36	59	43	52	38	30	30	89	72	85	23	45	31	36	39	13	38	30	33	78	88	44	44	43	58	45	58	61	67	82	50	70	42	67	43	86	373
	0.284	0.316	0.311	0.356	0.417	0.517	0.663	0.587	0.592	0.6	0.617	0.539	0.438	0.518	0.565	0.5	0.565	0.403	0.462	0.5	0.539	0.467	0.364	0.417	0.438	0.352	0.489	0.453	0.362	0.456	0.319	0.484	0.358	0.415	0.43	0.4	0.25	0.343	0.314	0.378	0.52547	58	Overlapping
	0.716	0.684	0.689	0.644	0.583	0.483	0.337	0.413	0.408	0.4	0.383	0.461	0.563	0.482	0.435	0.5	0.435	0.597	0.538	0.5	0.461	0.533	0.636	0.583	0.563	0.648	0.511	0.547	0.638	0.544	0.681	0.516	0.642	0.585	0.57	0.6	0.75	0.657	0.686	0.622	0.47453
	70	77	92	96	37	61	44	53	38	29	30	89	71	88	22	45	29	38	38	13	38	31	35	81	88	45	43	43	52	44	60	61	70	82	50	71	42	66	42	86	374
	0.414	0.474	0.348	0.333	0.378	0.311	0.193	0.264	0.25	0.276	0.2	0.174	0.169	0.159	0.114	0.133	0.103	0.092	0.184	0.115	0.158	0.21	0.114	0.093	0.125	0.044	0.14	0.14	0.183	0.261	0.092	0.197	0.15	0.14	0.09	0.099	0.131	0.152	0.464	0.384	0.1631	59	Overlapping
	0.586	0.526	0.652	0.667	0.622	0.689	0.807	0.736	0.75	0.724	0.8	0.826	0.831	0.841	0.886	0.867	0.897	0.908	0.816	0.885	0.842	0.79	0.886	0.907	0.875	0.956	0.86	0.86	0.817	0.739	0.908	0.803	0.85	0.86	0.91	0.901	0.869	0.848	0.536	0.616	0.8369
	68	77	92	96	39	63	44	52	39	29	31	89	74	89	23	45	31	40	38	13	38	30	35	81	89	45	45	43	59	50	59	61	71	82	51	71	42	68	44	86	372
	0.662	0.584	0.587	0.526	0.615	0.675	0.568	0.49	0.641	0.638	0.71	0.697	0.75	0.708	0.565	0.722	0.823	0.825	0.763	0.769	0.658	0.8	0.829	0.772	0.73	0.7	0.8	0.756	0.847	0.87	0.72	0.77	0.739	0.774	0.735	0.803	0.81	0.765	0.591	0.622	0.32796	60	Non-overlapping
	0.338	0.416	0.413	0.474	0.385	0.325	0.432	0.51	0.359	0.362	0.29	0.303	0.25	0.292	0.435	0.278	0.177	0.175	0.237	0.231	0.342	0.2	0.171	0.228	0.27	0.3	0.2	0.244	0.153	0.13	0.28	0.23	0.261	0.226	0.265	0.197	0.19	0.235	0.409	0.378	0.67204
	69	76	91	96	39	63	44	55	38	30	31	89	74	88	23	45	31	39	39	13	37	31	34	81	89	45	45	43	59	50	59	61	72	81	51	71	41	68	44	87	375
	0.913	0.928	0.945	0.917	1	0.944	0.955	0.918	0.947	0.95	0.952	0.916	0.932	0.943	0.826	0.844	0.919	0.897	0.987	0.846	0.919	0.984	1	0.969	0.91	0.889	1	0.919	0.975	0.95	1	0.918	0.972	0.981	0.99	0.972	0.951	0.897	0.932	0.977	0.788	62	Non-overlapping
	0.087	0.072	0.055	0.083	0	0.056	0.045	0.082	0.053	0.05	0.048	0.084	0.068	0.057	0.174	0.156	0.081	0.103	0.013	0.154	0.081	0.016	0	0.031	0.09	0.111	0	0.081	0.025	0.05	0	0.082	0.028	0.019	0.01	0.028	0.049	0.103	0.068	0.023	0.212
	70	77	91	96	38	62	44	53	37	30	31	89	49	87	23	45	31	39	38	13	38	31	35	82	88	44	45	42	59	49	60	61	72	74	51	70	42	68	44	85	374
	0.1	0.156	0.066	0.073	0.171	0.137	0.045	0.066	0.162	0.083	0.161	0.118	0.163	0.253	0.152	0.233	0.242	0.192	0.224	0.308	0.171	0.145	0.2	0.134	0.17	0.182	0.167	0.19	0.102	0.082	0.217	0.197	0.16	0.216	0.422	0.207	0.19	0.169	0.125	0.112	0.12433	63	Overlapping
	0.9	0.844	0.934	0.927	0.829	0.863	0.955	0.934	0.838	0.917	0.839	0.882	0.837	0.747	0.848	0.767	0.758	0.808	0.776	0.692	0.829	0.855	0.8	0.866	0.83	0.818	0.833	0.81	0.898	0.918	0.783	0.803	0.84	0.784	0.578	0.793	0.81	0.831	0.875	0.888	0.87567
	70	76	91	96	35	60	44	54	38	30	31	88	72	87	23	44	31	36	38	12	38	29	35	80	88	45	45	42	58	49	57	58	69	81	51	70	41	67	41	85	373
	0.271	0.362	0.495	0.479	0.629	0.592	0.443	0.463	0.618	0.617	0.613	0.602	0.618	0.638	0.543	0.591	0.661	0.611	0.776	0.667	0.671	0.638	0.543	0.569	0.659	0.622	0.711	0.667	0.81	0.684	0.658	0.647	0.688	0.66	0.618	0.636	0.707	0.709	0.646	0.653	0.65818	64	Overlapping
	0.729	0.638	0.505	0.521	0.371	0.408	0.557	0.537	0.382	0.383	0.387	0.398	0.382	0.362	0.457	0.409	0.339	0.389	0.224	0.333	0.329	0.362	0.457	0.431	0.341	0.378	0.289	0.333	0.19	0.316	0.342	0.353	0.312	0.34	0.382	0.364	0.293	0.291	0.354	0.347	0.34182
	69	75	90	95	36	58	43	52	37	28	29	81	60	85	21	43	29	32	39	13	38	30	34	79	87	42	44	43	58	46	56	57	71	71	46	70	38	67	40	80	350
	0.174	0.167	0.2	0.295	0.208	0.216	0.163	0.173	0.311	0.196	0.276	0.364	0.267	0.359	0.333	0.349	0.276	0.25	0.282	0.231	0.355	0.2	0.279	0.285	0.195	0.202	0.352	0.233	0.207	0.304	0.366	0.298	0.261	0.218	0.272	0.329	0.263	0.276	0.3	0.425	0.34286	65	Overlapping
	0.826	0.833	0.8	0.705	0.792	0.784	0.837	0.827	0.689	0.804	0.724	0.636	0.733	0.641	0.667	0.651	0.724	0.75	0.718	0.769	0.645	0.8	0.721	0.715	0.805	0.798	0.648	0.767	0.793	0.696	0.634	0.702	0.739	0.782	0.728	0.671	0.737	0.724	0.7	0.575	0.65714
	68	77	92	96	39	61	44	55	38	30	29	88	68	88	22	45	31	38	37	12	38	31	35	81	88	45	45	42	52	49	58	61	69	81	50	69	40	68	41	85	373
	0.368	0.357	0.136	0.245	0.064	0.049	0.068	0.091	0.145	0.117	0.276	0.33	0.243	0.341	0.318	0.256	0.29	0.237	0.23	0.333	0.329	0.355	0.329	0.37	0.222	0.333	0.433	0.345	0.413	0.388	0.293	0.369	0.319	0.377	0.2	0.304	0.238	0.368	0.402	0.4	0.24665	66	Overlapping
	0.632	0.643	0.864	0.755	0.936	0.951	0.932	0.909	0.855	0.883	0.724	0.67	0.757	0.659	0.682	0.744	0.71	0.763	0.77	0.667	0.671	0.645	0.671	0.63	0.778	0.667	0.567	0.655	0.587	0.612	0.707	0.631	0.681	0.623	0.8	0.696	0.763	0.632	0.598	0.6	0.75335
