# Supplementary material for: Atlantic salmon populations invaded by farmed escapees: quantifying genetic introgression with a Bayesian approach and SNPs
Source: BMC Genet. 2013 Aug 23;14:74. doi: 10.1186/1471-2156-14-74 (PMC3765417; doi:10.1186/1471-2156-14-74)
Supplement: Additional file 4: Table S4 — Effective population size for all samples. [file 1471-2156-14-74-S4.xlsx]

## Sheet: Sheet1
Atlantic salmon populations invaded by farmed escapees: quantifying genetic introgression with a Bayesian approach and SNPs
Table S4. Harmonic mean HM), estimated ffective population size (NE) and lower (LL) and upper (UL) 95% confidence interval limits estimated within 20 Atlantic salmon rivers located throughout Norway in two different periods (Contemporary and Historical).
Periods	Populations	72 loci (diagnostic + neutral)					47 diagnostic loci					25 neutral loci
		HM	NE	LL	UL		HM	NE	LL	UL		HM	NE	LL	UL
Contemporary	Neiden	73	2552	328	Infinite		72	740	170	Infinite		73	-752	122	Infinite
Contemporary	VestreJakobselv	90	98	77	131		88	74	54	108		89	70	39	162
Contemporary	Alta	60	-721	381	Infinite		61	-30915	189	Infinite		61	-123	730	Infinite
Contemporary	Reisa	52	169	99	469		52	167	79	3480		52	218	52	Infinite
Contemporary	Malselv	28	312	89	Infinite		28	94	40	Infinite		28	176	30	Infinite
Contemporary	Rokdalvassdraget	85	239	150	516		84	131	83	260		85	89	48	250
Contemporary	Namsen	83	471	221	Infinite		82	609	181	Infinite		82	-1508	154	Infinite
Contemporary	Surna	43	1126	184	Infinite		43	126	61	1206		43	173	45	Infinite
Contemporary	Eira	37	290	110	Infinite		38	112	54	1192		38	72	28	Infinite
Contemporary	Bondalselva	12	25	14	67		12	2582	24	Infinite		11	-28	30	Infinite
Contemporary	Orsta	30	94	52	327		30	101	42	Infinite		30	56	21	Infinite
Contemporary	GaulaSF	76	283	159	979		75	166	93	516		76	216	73	Infinite
Contemporary	Laerdal	43	274	116	Infinite		42	313	88	Infinite		42	-656	73	Infinite
Contemporary	Vosso	40	264	109	Infinite		39	-273	261	Infinite		42	56	27	269
Contemporary	Loneelva	47	102	68	186		48	134	66	1004		48	315	59	Infinite
Contemporary	Opo	59	57	45	74		60	62	43	101		60	66	34	209
Contemporary	Etne	77	-26784	403	Infinite		77	750	181	Infinite		79	212	74	Infinite
Contemporary	Figgjo	68	2648	309	Infinite		67	366	131	Infinite		68	2887	106	Infinite
Contemporary	Numedalslagen	64	515	197	Infinite		64	1405	174	Infinite		64	362	77	Infinite
Contemporary	Berbyelva	81	211	130	655		80	519	154	Infinite		81	240	71	Infinite
Periods	Populations	72 loci (diagnostic + neutral)					47 diagnostic loci					25 neutral loci
		HM	NE	LL	UL		HM	NE	LL	UL		HM	NE	LL	UL
Historical	Neiden	66	317	158	3512		65	169	86	886		68	208	69	Infinite
Historical	VestreJakobselv	88	75	60	96		87	98	66	166		90	42	27	68
Historical	Alta	37	-1219	207	Infinite		37	316	39	Infinite		36	-150	95	Infinite
Historical	Reisa	36	-905	209	Infinite		34	-722	113	Infinite		43	4173	61	Infinite
Historical	Malselv	33	-384	293	Infinite		31	-89	-516	Infinite		37	114	36	Infinite
Historical	Rokdalvassdraget	24	-47	-74	Infinite		22	-31	-49	Infinite		30	-285	58	Infinite
Historical	Namsen	63	-414	2012	Infinite		63	-2234	218	Infinite		63	-684	135	Infinite
Historical	Surna	22	386	77	Infinite		22	-92	259	Infinite		22	26	12	142
Historical	Eira	27	197	71	Infinite		25	-306	86	Infinite		30	46	20	479
Historical	Bondalselva	36	792	144	Infinite		35	634	91	Infinite		38	189	42	Infinite
Historical	Orsta	34	10556	166	Infinite		32	134	53	Infinite		37	-69	-574	Infinite
Historical	GaulaSF	33	342	109	Infinite		33	-775	122	Infinite		34	73	27	Infinite
Historical	Laerdal	82	923	288	Infinite		80	9011	249	Infinite		87	420	105	Infinite
Historical	Vosso	43	505	143	Infinite		42	-665	156	Infinite		44	238	51	Infinite
Historical	Loneelva	56	123	81	233		57	185	85	Infinite		56	150	42	Infinite
Historical	Opo	57	232	122	1204		57	266	100	Infinite		57	298	67	Infinite
Historical	Etne	69	385	178	Infinite		70	836	172	Infinite		68	639	92	Infinite
Historical	Figgjo	46	471	149	Infinite		44	8857	132	Infinite		50	115	42	Infinite
Historical	Numedalslagen	39	-667	286	Infinite_		39	-237	288	Infinite		39	462	53	Infinite
Historical	Berbyelva	41	67	47	107		41	68	40	169		42	76	31	Infinite
