# Supplementary material for: Atlantic salmon populations invaded by farmed escapees: quantifying genetic introgression with a Bayesian approach and SNPs
Source: BMC Genet. 2013 Aug 23;14:74. doi: 10.1186/1471-2156-14-74 (PMC3765417; doi:10.1186/1471-2156-14-74)
Supplement: Additional file 9: Figure S4 — Principal component analysis for each geographic region based upon 47d and 25r. [file 1471-2156-14-74-S9.xls]

## Sheet: Sheet1
Atlantic salmon populations invaded by farmed escapees: quantifying genetic introgression with a Bayesian approach and SNPs
Figure S4. Results of principle component analyses for historical (H) and contemporar (C) samples for each river. Figures are grouped into geographic regions and split for the 47 diagnostic SNPs and the 25 randon SNPs.
	North Norway using 47d												North Norway using 25r
	Percentage of variation explained by the first 3 axes												Percentage of variation explained by the first 3 axes
	Axis	1	2	3									Axis	1	2	3
	%	51.8627	17.3724	11.29									%	42.364	24.8632	10.8392
	Cum %	51.8627	69.2352	80.5252									Cum %	42.364	67.2272	78.0664
	Middle Norway using 47d												Middle Norway using 25r
	Percentage of variation explained by the first 3 axes												Percentage of variation explained by the first 3 axes
	Axis	1	2	3									Axis	1	2	3
	%	35.5262	21.973	15.8799									%	32.9977	22.9295	17.4334
	Cum %	35.5262	57.4992	73.3791									Cum %	32.9977	55.9272	73.3606
	West Norway using 47d
													West Norway using 25r
	Percentage of variation explained by the first 3 axes
													Percentage of variation explained by the first 3 axes
	Axis	1	2	3
	%	33.7472	22.8181	16.5842									Axis	1	2	3
	Cum %	33.7472	56.5653	73.1495									%	29.2855	23.2687	20.707
													Cum %	29.2855	52.5542	73.2612
	South of Norway using 47d												South of Norway using 25r
	Percentage of variation explained by the first 3 axes												Percentage of variation explained by the first 3 axes
	Axis	1	2	3									Axis	1	2	3
	%	59.0769	31.7844	5.23137									%	61.7172	30.3489	4.26743
	Cum %	59.0769	90.8613	96.0926									Cum %	61.7172	92.0661	96.3335
