# Supplementary material for: Atlantic salmon populations invaded by farmed escapees: quantifying genetic introgression with a Bayesian approach and SNPs
Source: BMC Genet. 2013 Aug 23;14:74. doi: 10.1186/1471-2156-14-74 (PMC3765417; doi:10.1186/1471-2156-14-74)
Supplement: Additional file 10: Table S6 — Matrix of pair-wise FST values among all samples included in the present study. [file 1471-2156-14-74-S10.xls]

## Sheet: FST_WC84-pValue
Atlantic salmon populations invaded by farmed escapees: quantifying genetic introgression with a Bayesian approach and SNPs
Table S6. Matrix of pair-wise Fst values and assocaited p-values among all samples in the project as computed using 25 randomly selected SNPs and 47 diagnostic SNPs.
H = historical sample C = contemporary sample.
Below are data for the 25 random SNPs
Fst-values:	NeidenH	NeidenC	VestreJakobselvH	VestreJakobselvC	AltaH	AltaC	ReisaH	ReisaC	MalselvH	MalselvC	RokdalvassdragetH	RokdalvassdragetC	NamsenH	NamsenC	SurnaH	SurnaC	EiraH	EiraC	BondalselvaH	BondalselvaC	OrstaH	OrstaC	GaulaSFH	GaulaSFC	LaerdalH	LaerdalC	VossoH	VossoC	LoneelvaH	LoneelvaC	OpoH	OpoC	EtneH	EtneC	FiggjoH	FiggjoC	NumedalslagenH	NumedalslagenC	BerbyelvaH	BerbyelvaC	Farm (POOL)
NeidenH	0.000000	0.002504	0.021944	0.015898	0.057753	0.051889	0.059751	0.045193	0.057662	0.057961	0.055425	0.044768	0.068502	0.062122	0.069737	0.066886	0.069731	0.072421	0.078244	0.071611	0.056886	0.059632	0.060291	0.070358	0.065939	0.067052	0.089760	0.079752	0.095649	0.074019	0.085591	0.075474	0.061456	0.067958	0.098735	0.073233	0.063289	0.057853	0.051847	0.069301	0.106293
NeidenC	0.002504	0.000000	0.017136	0.013016	0.047788	0.044591	0.051497	0.038764	0.047143	0.045304	0.056254	0.045870	0.063513	0.059606	0.062383	0.062821	0.066626	0.068117	0.073114	0.071341	0.057365	0.059177	0.062036	0.072615	0.057124	0.061388	0.077584	0.074260	0.094185	0.073397	0.081255	0.073414	0.061418	0.064516	0.098994	0.074205	0.068815	0.062475	0.050908	0.072593	0.100182
VestreJakobselvH	0.021944	0.017136	0.000000	0.002852	0.025721	0.029793	0.041191	0.022525	0.044544	0.031263	0.040160	0.034260	0.052061	0.054224	0.055826	0.056080	0.058409	0.066037	0.062709	0.063260	0.046225	0.050877	0.059604	0.064062	0.050678	0.056468	0.067244	0.063066	0.074412	0.066036	0.073261	0.067330	0.051335	0.060429	0.079982	0.059301	0.073518	0.067114	0.059925	0.069809	0.085434
VestreJakobselvC	0.015898	0.013016	0.002852	0.000000	0.029761	0.026869	0.036758	0.021340	0.029443	0.023532	0.027943	0.020722	0.036649	0.033323	0.031355	0.035934	0.041964	0.051687	0.046004	0.040349	0.024569	0.033708	0.042889	0.044681	0.035094	0.038593	0.052716	0.047454	0.060270	0.047637	0.052348	0.047526	0.034725	0.041642	0.061277	0.041398	0.061315	0.047008	0.049723	0.055976	0.063255
AltaH	0.057753	0.047788	0.025721	0.029761	0.000000	0.000251	0.021749	0.011147	0.022509	0.010297	0.030334	0.036701	0.041032	0.047735	0.057485	0.044525	0.045531	0.058717	0.046575	0.051671	0.045646	0.047328	0.052352	0.060918	0.058421	0.070028	0.059746	0.044472	0.056406	0.048700	0.064560	0.062246	0.043419	0.052442	0.074593	0.056458	0.067945	0.066175	0.065939	0.078994	0.064639
AltaC	0.051889	0.044591	0.029793	0.026869	0.000251	0.000000	0.014875	0.008297	0.011135	0.004454	0.023311	0.029395	0.030613	0.035363	0.047776	0.033991	0.034436	0.042364	0.039169	0.033154	0.034692	0.039036	0.043208	0.049176	0.043667	0.053412	0.054200	0.041720	0.057065	0.046404	0.058448	0.055733	0.035724	0.043177	0.065508	0.048473	0.061854	0.053987	0.065224	0.078148	0.061572
ReisaH	0.059751	0.051497	0.041191	0.036758	0.021749	0.014875	0.000000	-0.000347	0.010254	0.000842	0.023475	0.035286	0.031139	0.039627	0.035561	0.032970	0.042537	0.046972	0.048013	0.039674	0.040580	0.043919	0.049858	0.053307	0.055454	0.058241	0.058220	0.047283	0.070601	0.054581	0.066934	0.059449	0.052982	0.050984	0.076582	0.055602	0.071716	0.060615	0.078936	0.090004	0.054719
ReisaC	0.045193	0.038764	0.022525	0.021340	0.011147	0.008297	-0.000347	0.000000	0.019867	0.007699	0.020857	0.025617	0.036372	0.044641	0.039743	0.039831	0.050565	0.056832	0.057166	0.044996	0.039064	0.050156	0.060972	0.062038	0.054556	0.057497	0.062829	0.055834	0.074353	0.062295	0.068395	0.067772	0.052877	0.056238	0.073805	0.057642	0.071700	0.062942	0.061245	0.069984	0.058516
MalselvH	0.057662	0.047143	0.044544	0.029443	0.022509	0.011135	0.010254	0.019867	0.000000	-0.004277	0.017971	0.023865	0.009356	0.015416	0.011808	0.006533	0.012751	0.017724	0.010754	0.009442	0.012805	0.015243	0.018352	0.020003	0.025334	0.030427	0.031868	0.016727	0.038635	0.023406	0.037581	0.024363	0.022161	0.020061	0.050758	0.031694	0.046353	0.030101	0.072770	0.080901	0.032742
MalselvC	0.057961	0.045304	0.031263	0.023532	0.010297	0.004454	0.000842	0.007699	-0.004277	0.000000	0.017817	0.027253	0.009371	0.014429	0.015062	0.011334	0.014862	0.021685	0.017599	0.010523	0.013352	0.013002	0.021721	0.028157	0.020900	0.028452	0.035413	0.022135	0.037007	0.026799	0.038289	0.029372	0.022707	0.021261	0.052331	0.030717	0.062529	0.039654	0.066991	0.075902	0.041799
RokdalvassdragetH	0.055425	0.056254	0.040160	0.027943	0.030334	0.023311	0.023475	0.020857	0.017971	0.017817	0.000000	-0.001626	0.014666	0.015077	0.009849	0.007758	0.014268	0.027454	0.019842	0.008465	0.005274	0.021913	0.028868	0.025702	0.032240	0.029985	0.019178	0.017587	0.032298	0.023471	0.024664	0.025980	0.024244	0.022332	0.030894	0.024450	0.050378	0.029815	0.064795	0.062474	0.036292
RokdalvassdragetC	0.044768	0.045870	0.034260	0.020722	0.036701	0.029395	0.035286	0.025617	0.023865	0.027253	-0.001626	0.000000	0.019408	0.021609	0.016937	0.017194	0.019873	0.033285	0.029783	0.019104	0.011426	0.033138	0.036713	0.031903	0.033051	0.030988	0.021561	0.025053	0.044910	0.031490	0.029081	0.036173	0.028521	0.028520	0.042304	0.028288	0.039662	0.026801	0.055798	0.051489	0.044753
NamsenH	0.068502	0.063513	0.052061	0.036649	0.041032	0.030613	0.031139	0.036372	0.009356	0.009371	0.014666	0.019408	0.000000	0.006787	0.007145	0.000265	0.011741	0.010617	0.009839	-0.011323	0.006905	0.013131	0.013112	0.011011	0.016596	0.011171	0.022030	0.011023	0.024203	0.018251	0.012238	0.019573	0.018934	0.009075	0.032981	0.017106	0.047032	0.021192	0.070827	0.071061	0.033856
NamsenC	0.062122	0.059606	0.054224	0.033323	0.047735	0.035363	0.039627	0.044641	0.015416	0.014429	0.015077	0.021609	0.006787	0.000000	0.010815	0.003322	0.005432	0.013416	0.011257	-0.009249	-0.000013	0.008908	0.010384	0.014793	0.019086	0.016236	0.023927	0.017183	0.028653	0.021178	0.017773	0.017520	0.013883	0.008623	0.033251	0.016550	0.052947	0.019983	0.062127	0.063400	0.041152
SurnaH	0.069737	0.062383	0.055826	0.031355	0.057485	0.047776	0.035561	0.039743	0.011808	0.015062	0.009849	0.016937	0.007145	0.010815	0.000000	-0.005460	0.013611	0.016074	0.017726	0.001321	-0.004164	0.012687	0.017712	0.010652	0.008153	0.005666	0.022719	0.013789	0.035818	0.023278	0.013616	0.015722	0.024780	0.014712	0.036579	0.027276	0.061972	0.028180	0.093208	0.089621	0.019895
SurnaC	0.066886	0.062821	0.056080	0.035934	0.044525	0.033991	0.032970	0.039831	0.006533	0.011334	0.007758	0.017194	0.000265	0.003322	-0.005460	0.000000	-0.000618	0.003777	-0.000453	-0.010007	-0.003291	0.005418	0.003009	0.005521	0.010299	0.005572	0.017975	0.003969	0.022992	0.011372	0.005356	0.007246	0.009270	0.002192	0.018332	0.007797	0.042752	0.015429	0.071046	0.068343	0.024603
EiraH	0.069731	0.066626	0.058409	0.041964	0.045531	0.034436	0.042537	0.050565	0.012751	0.014862	0.014268	0.019873	0.011741	0.005432	0.013611	-0.000618	0.000000	-0.001604	-0.003059	-0.000324	0.003637	0.003769	0.000933	0.006879	0.013890	0.013735	0.007793	-0.004351	0.022234	0.011937	0.014958	0.002515	0.000867	0.000864	0.021530	0.010836	0.040630	0.013992	0.085950	0.085055	0.036764
EiraC	0.072421	0.068117	0.066037	0.051687	0.058717	0.042364	0.046972	0.056832	0.017724	0.021685	0.027454	0.033285	0.010617	0.013416	0.016074	0.003777	-0.001604	0.000000	0.007690	0.004340	0.014174	0.014833	0.001499	0.010954	0.013666	0.005323	0.016923	0.008291	0.034825	0.028353	0.014625	0.016078	0.009676	0.008185	0.038310	0.027100	0.041301	0.013135	0.091659	0.098061	0.045235
BondalselvaH	0.078244	0.073114	0.062709	0.046004	0.046575	0.039169	0.048013	0.057166	0.010754	0.017599	0.019842	0.029783	0.009839	0.011257	0.017726	-0.000453	-0.003059	0.007690	0.000000	0.002167	0.003462	0.002580	0.000661	0.005651	0.017379	0.015896	0.022025	0.000870	0.013033	0.005777	0.011911	0.003424	0.000269	-0.001627	0.021606	0.008829	0.041510	0.016346	0.076721	0.073908	0.032540
BondalselvaC	0.071611	0.071341	0.063260	0.040349	0.051671	0.033154	0.039674	0.044996	0.009442	0.010523	0.008465	0.019104	-0.011323	-0.009249	0.001321	-0.010007	-0.000324	0.004340	0.002167	0.000000	-0.006499	0.001955	0.004559	0.003072	0.011624	0.000050	0.020197	0.005632	0.019458	0.018432	0.009345	0.010843	0.010781	-0.001551	0.010122	0.002678	0.047263	0.008837	0.068133	0.068994	0.030444
OrstaH	0.056886	0.057365	0.046225	0.024569	0.045646	0.034692	0.040580	0.039064	0.012805	0.013352	0.005274	0.011426	0.006905	-0.000013	-0.004164	-0.003291	0.003637	0.014174	0.003462	-0.006499	0.000000	0.000784	0.006663	0.005693	0.007435	0.005998	0.025241	0.013491	0.020192	0.010940	0.010136	0.009904	0.005952	0.003110	0.025933	0.012070	0.047976	0.016060	0.063022	0.056216	0.031184
OrstaC	0.059632	0.059177	0.050877	0.033708	0.047328	0.039036	0.043919	0.050156	0.015243	0.013002	0.021913	0.033138	0.013131	0.008908	0.012687	0.005418	0.003769	0.014833	0.002580	0.001955	0.000784	0.000000	0.001589	0.003118	0.015093	0.014902	0.025816	0.009950	0.002032	-0.000572	0.025975	0.003165	0.000844	-0.000645	0.032280	0.012198	0.054652	0.023841	0.084274	0.081619	0.052019
GaulaSFH	0.060291	0.062036	0.059604	0.042889	0.052352	0.043208	0.049858	0.060972	0.018352	0.021721	0.028868	0.036713	0.013112	0.010384	0.017712	0.003009	0.000933	0.001499	0.000661	0.004559	0.006663	0.001589	0.000000	-0.001493	0.017007	0.009990	0.029250	0.006674	0.020106	0.011945	0.014917	0.008200	0.000700	-0.001520	0.032819	0.013669	0.048852	0.019208	0.079432	0.081756	0.047988
GaulaSFC	0.070358	0.072615	0.064062	0.044681	0.060918	0.049176	0.053307	0.062038	0.020003	0.028157	0.025702	0.031903	0.011011	0.014793	0.010652	0.005521	0.006879	0.010954	0.005651	0.003072	0.005693	0.003118	-0.001493	0.000000	0.021342	0.013332	0.023547	0.003717	0.015725	0.009164	0.020156	0.009711	0.008648	0.003600	0.037395	0.019378	0.051288	0.022518	0.093028	0.090364	0.035787
LaerdalH	0.065939	0.057124	0.050678	0.035094	0.058421	0.043667	0.055454	0.054556	0.025334	0.020900	0.032240	0.033051	0.016596	0.019086	0.008153	0.010299	0.013890	0.013666	0.017379	0.011624	0.007435	0.015093	0.017007	0.021342	0.000000	0.001128	0.037086	0.026055	0.041339	0.032005	0.014641	0.022937	0.019481	0.014530	0.039553	0.027762	0.054142	0.026539	0.088357	0.088695	0.056218
LaerdalC	0.067052	0.061388	0.056468	0.038593	0.070028	0.053412	0.058241	0.057497	0.030427	0.028452	0.029985	0.030988	0.011171	0.016236	0.005666	0.005572	0.013735	0.005323	0.015896	0.000050	0.005998	0.014902	0.009990	0.013332	0.001128	0.000000	0.028126	0.021417	0.038196	0.035714	0.009786	0.022922	0.013966	0.006883	0.026874	0.017925	0.050676	0.017026	0.080136	0.079580	0.050228
VossoH	0.089760	0.077584	0.067244	0.052716	0.059746	0.054200	0.058220	0.062829	0.031868	0.035413	0.019178	0.021561	0.022030	0.023927	0.022719	0.017975	0.007793	0.016923	0.022025	0.020197	0.025241	0.025816	0.029250	0.023547	0.037086	0.028126	0.000000	0.004932	0.031894	0.028642	0.028531	0.026218	0.024513	0.020234	0.039059	0.026688	0.050957	0.028269	0.097469	0.095878	0.047241
VossoC	0.079752	0.074260	0.063066	0.047454	0.044472	0.041720	0.047283	0.055834	0.016727	0.022135	0.017587	0.025053	0.011023	0.017183	0.013789	0.003969	-0.004351	0.008291	0.000870	0.005632	0.013491	0.009950	0.006674	0.003717	0.026055	0.021417	0.004932	0.000000	0.013956	0.008798	0.017881	0.005192	0.008023	0.005190	0.029617	0.017832	0.045322	0.021619	0.094683	0.096130	0.022761
LoneelvaH	0.095649	0.094185	0.074412	0.060270	0.056406	0.057065	0.070601	0.074353	0.038635	0.037007	0.032298	0.044910	0.024203	0.028653	0.035818	0.022992	0.022234	0.034825	0.013033	0.019458	0.020192	0.002032	0.020106	0.015725	0.041339	0.038196	0.031894	0.013956	0.000000	0.000342	0.034405	0.015526	0.012767	0.012477	0.053143	0.029098	0.075638	0.044966	0.104363	0.098731	0.056889
LoneelvaC	0.074019	0.073397	0.066036	0.047637	0.048700	0.046404	0.054581	0.062295	0.023406	0.026799	0.023471	0.031490	0.018251	0.021178	0.023278	0.011372	0.011937	0.028353	0.005777	0.018432	0.010940	-0.000572	0.011945	0.009164	0.032005	0.035714	0.028642	0.008798	0.000342	0.000000	0.025280	0.006969	0.010631	0.008311	0.050733	0.022805	0.057982	0.033929	0.089144	0.083156	0.047653
OpoH	0.085591	0.081255	0.073261	0.052348	0.064560	0.058448	0.066934	0.068395	0.037581	0.038289	0.024664	0.029081	0.012238	0.017773	0.013616	0.005356	0.014958	0.014625	0.011911	0.009345	0.010136	0.025975	0.014917	0.020156	0.014641	0.009786	0.028531	0.017881	0.034405	0.025280	0.000000	0.017206	0.018301	0.012921	0.027385	0.020520	0.052613	0.023809	0.087659	0.080838	0.040641
OpoC	0.075474	0.073414	0.067330	0.047526	0.062246	0.055733	0.059449	0.067772	0.024363	0.029372	0.025980	0.036173	0.019573	0.017520	0.015722	0.007246	0.002515	0.016078	0.003424	0.010843	0.009904	0.003165	0.008200	0.009711	0.022937	0.022922	0.026218	0.005192	0.015526	0.006969	0.017206	0.000000	0.010868	0.010921	0.035757	0.024656	0.065771	0.030960	0.106045	0.103491	0.039053
EtneH	0.061456	0.061418	0.051335	0.034725	0.043419	0.035724	0.052982	0.052877	0.022161	0.022707	0.024244	0.028521	0.018934	0.013883	0.024780	0.009270	0.000867	0.009676	0.000269	0.010781	0.005952	0.000844	0.000700	0.008648	0.019481	0.013966	0.024513	0.008023	0.012767	0.010631	0.018301	0.010868	0.000000	-0.000685	0.027236	0.011277	0.046748	0.019614	0.070751	0.069234	0.046058
EtneC	0.067958	0.064516	0.060429	0.041642	0.052442	0.043177	0.050984	0.056238	0.020061	0.021261	0.022332	0.028520	0.009075	0.008623	0.014712	0.002192	0.000864	0.008185	-0.001627	-0.001551	0.003110	-0.000645	-0.001520	0.003600	0.014530	0.006883	0.020234	0.005190	0.012477	0.008311	0.012921	0.010921	-0.000685	0.000000	0.023072	0.006777	0.046710	0.017134	0.068775	0.066361	0.044145
FiggjoH	0.098735	0.098994	0.079982	0.061277	0.074593	0.065508	0.076582	0.073805	0.050758	0.052331	0.030894	0.042304	0.032981	0.033251	0.036579	0.018332	0.021530	0.038310	0.021606	0.010122	0.025933	0.032280	0.032819	0.037395	0.039553	0.026874	0.039059	0.029617	0.053143	0.050733	0.027385	0.035757	0.027236	0.023072	0.000000	0.007074	0.060736	0.035543	0.094590	0.081844	0.060732
FiggjoC	0.073233	0.074205	0.059301	0.041398	0.056458	0.048473	0.055602	0.057642	0.031694	0.030717	0.024450	0.028288	0.017106	0.016550	0.027276	0.007797	0.010836	0.027100	0.008829	0.002678	0.012070	0.012198	0.013669	0.019378	0.027762	0.017925	0.026688	0.017832	0.029098	0.022805	0.020520	0.024656	0.011277	0.006777	0.007074	0.000000	0.041561	0.019647	0.059842	0.049506	0.055092
NumedalslagenH	0.063289	0.068815	0.073518	0.061315	0.067945	0.061854	0.071716	0.071700	0.046353	0.062529	0.050378	0.039662	0.047032	0.052947	0.061972	0.042752	0.040630	0.041301	0.041510	0.047263	0.047976	0.054652	0.048852	0.051288	0.054142	0.050676	0.050957	0.045322	0.075638	0.057982	0.052613	0.065771	0.046748	0.046710	0.060736	0.041561	0.000000	0.005802	0.068095	0.073802	0.076091
NumedalslagenC	0.057853	0.062475	0.067114	0.047008	0.066175	0.053987	0.060615	0.062942	0.030101	0.039654	0.029815	0.026801	0.021192	0.019983	0.028180	0.015429	0.013992	0.013135	0.016346	0.008837	0.016060	0.023841	0.019208	0.022518	0.026539	0.017026	0.028269	0.021619	0.044966	0.033929	0.023809	0.030960	0.019614	0.017134	0.035543	0.019647	0.005802	0.000000	0.057366	0.061292	0.049909
BerbyelvaH	0.051847	0.050908	0.059925	0.049723	0.065939	0.065224	0.078936	0.061245	0.072770	0.066991	0.064795	0.055798	0.070827	0.062127	0.093208	0.071046	0.085950	0.091659	0.076721	0.068133	0.063022	0.084274	0.079432	0.093028	0.088357	0.080136	0.097469	0.094683	0.104363	0.089144	0.087659	0.106045	0.070751	0.068775	0.094590	0.059842	0.068095	0.057366	0.000000	0.001461	0.103600
BerbyelvaC	0.069301	0.072593	0.069809	0.055976	0.078994	0.078148	0.090004	0.069984	0.080901	0.075902	0.062474	0.051489	0.071061	0.063400	0.089621	0.068343	0.085055	0.098061	0.073908	0.068994	0.056216	0.081619	0.081756	0.090364	0.088695	0.079580	0.095878	0.096130	0.098731	0.083156	0.080838	0.103491	0.069234	0.066361	0.081844	0.049506	0.073802	0.061292	0.001461	0.000000	0.103611
Farm (POOL)	0.106293	0.100182	0.085434	0.063255	0.064639	0.061572	0.054719	0.058516	0.032742	0.041799	0.036292	0.044753	0.033856	0.041152	0.019895	0.024603	0.036764	0.045235	0.032540	0.030444	0.031184	0.052019	0.047988	0.035787	0.056218	0.050228	0.047241	0.022761	0.056889	0.047653	0.040641	0.039053	0.046058	0.044145	0.060732	0.055092	0.076091	0.049909	0.103600	0.103611	0.000000
P-values	NeidenH	NeidenC	VestreJakobselvH	VestreJakobselvC	AltaH	AltaC	ReisaH	ReisaC	MalselvH	MalselvC	RokdalvassdragetH	RokdalvassdragetC	NamsenH	NamsenC	SurnaH	SurnaC	EiraH	EiraC	BondalselvaH	BondalselvaC	OrstaH	OrstaC	GaulaSFH	GaulaSFC	LaerdalH	LaerdalC	VossoH	VossoC	LoneelvaH	LoneelvaC	OpoH	OpoC	EtneH	EtneC	FiggjoH	FiggjoC	NumedalslagenH	NumedalslagenC	BerbyelvaH	BerbyelvaC	Farm (POOL)
NeidenH	0.000000	0.121700	0.000100	0.000100	0.000100	0.000100	0.000100	0.000100	0.000100	0.000100	0.000100	0.000100	0.000100	0.000100	0.000100	0.000100	0.000100	0.000100	0.000100	0.000100	0.000100	0.000100	0.000100	0.000100	0.000100	0.000100	0.000100	0.000100	0.000100	0.000100	0.000100	0.000100	0.000100	0.000100	0.000100	0.000100	0.000100	0.000100	0.000100	0.000100	0.000100
NeidenC		0.000000	0.000100	0.000100	0.000100	0.000100	0.000100	0.000100	0.000100	0.000100	0.000100	0.000100	0.000100	0.000100	0.000100	0.000100	0.000100	0.000100	0.000100	0.000100	0.000100	0.000100	0.000100	0.000100	0.000100	0.000100	0.000100	0.000100	0.000100	0.000100	0.000100	0.000100	0.000100	0.000100	0.000100	0.000100	0.000100	0.000100	0.000100	0.000100	0.000100
VestreJakobselvH			0.000000	0.058900	0.000100	0.000100	0.000100	0.000100	0.000100	0.000100	0.000100	0.000100	0.000100	0.000100	0.000100	0.000100	0.000100	0.000100	0.000100	0.000100	0.000100	0.000100	0.000100	0.000100	0.000100	0.000100	0.000100	0.000100	0.000100	0.000100	0.000100	0.000100	0.000100	0.000100	0.000100	0.000100	0.000100	0.000100	0.000100	0.000100	0.000100
VestreJakobselvC				0.000000	0.000100	0.000100	0.000100	0.000100	0.000100	0.000100	0.000100	0.000100	0.000100	0.000100	0.000100	0.000100	0.000100	0.000100	0.000100	0.000100	0.000100	0.000100	0.000100	0.000100	0.000100	0.000100	0.000100	0.000100	0.000100	0.000100	0.000100	0.000100	0.000100	0.000100	0.000100	0.000100	0.000100	0.000100	0.000100	0.000100	0.000100
AltaH					0.000000	0.422600	0.000200	0.006400	0.000100	0.029300	0.000100	0.000100	0.000100	0.000100	0.000100	0.000100	0.000100	0.000100	0.000100	0.000100	0.000100	0.000100	0.000100	0.000100	0.000100	0.000100	0.000100	0.000100	0.000100	0.000100	0.000100	0.000100	0.000100	0.000100	0.000100	0.000100	0.000100	0.000100	0.000100	0.000100	0.000100
AltaC						0.000000	0.000200	0.004800	0.002300	0.121500	0.000100	0.000100	0.000100	0.000100	0.000100	0.000100	0.000100	0.000100	0.000100	0.000300	0.000100	0.000100	0.000100	0.000100	0.000100	0.000100	0.000100	0.000100	0.000100	0.000100	0.000100	0.000100	0.000100	0.000100	0.000100	0.000100	0.000100	0.000100	0.000100	0.000100	0.000100
ReisaH							0.000000	0.494100	0.015000	0.378400	0.000100	0.000100	0.000100	0.000100	0.000100	0.000100	0.000100	0.000100	0.000100	0.000600	0.000100	0.000100	0.000100	0.000100	0.000100	0.000100	0.000100	0.000100	0.000100	0.000100	0.000100	0.000100	0.000100	0.000100	0.000100	0.000100	0.000100	0.000100	0.000100	0.000100	0.000100
ReisaC								0.000000	0.000100	0.047400	0.000100	0.000100	0.000100	0.000100	0.000100	0.000100	0.000100	0.000100	0.000100	0.000100	0.000100	0.000100	0.000100	0.000100	0.000100	0.000100	0.000100	0.000100	0.000100	0.000100	0.000100	0.000100	0.000100	0.000100	0.000100	0.000100	0.000100	0.000100	0.000100	0.000100	0.000100
MalselvH									0.000000	0.824500	0.001000	0.000100	0.006800	0.000100	0.030200	0.056400	0.008100	0.000300	0.013100	0.129000	0.004300	0.003000	0.000300	0.000100	0.000100	0.000100	0.000100	0.000700	0.000100	0.000100	0.000100	0.000100	0.000100	0.000100	0.000100	0.000100	0.000100	0.000100	0.000100	0.000100	0.000100
MalselvC										0.000000	0.001900	0.000100	0.015100	0.000200	0.015100	0.011200	0.006100	0.000300	0.001200	0.106300	0.007400	0.012700	0.000100	0.000100	0.000100	0.000100	0.000100	0.000100	0.000100	0.000100	0.000100	0.000100	0.000100	0.000100	0.000100	0.000100	0.000100	0.000100	0.000100	0.000100	0.000100
RokdalvassdragetH											0.000000	0.663400	0.001000	0.000600	0.059700	0.043700	0.008900	0.000100	0.000300	0.152500	0.118000	0.000400	0.000100	0.000100	0.000100	0.000100	0.000200	0.000300	0.000100	0.000100	0.000100	0.000100	0.000100	0.000100	0.000100	0.000100	0.000100	0.000100	0.000100	0.000100	0.000100
RokdalvassdragetC												0.000000	0.000100	0.000100	0.000600	0.000100	0.000100	0.000100	0.000100	0.009400	0.001200	0.000100	0.000100	0.000100	0.000100	0.000100	0.000100	0.000100	0.000100	0.000100	0.000100	0.000100	0.000100	0.000100	0.000100	0.000100	0.000100	0.000100	0.000100	0.000100	0.000100
NamsenH													0.000000	0.002300	0.068200	0.418600	0.005500	0.003400	0.003700	0.963300	0.025600	0.001800	0.000700	0.000100	0.000100	0.000600	0.000100	0.001200	0.000100	0.000100	0.000300	0.000100	0.000100	0.000100	0.000100	0.000100	0.000100	0.000100	0.000100	0.000100	0.000100
NamsenC														0.000000	0.011700	0.104400	0.054800	0.000200	0.001200	0.938000	0.462400	0.009800	0.003400	0.000100	0.000100	0.000100	0.000100	0.000100	0.000100	0.000100	0.000100	0.000100	0.000100	0.000100	0.000100	0.000100	0.000100	0.000100	0.000100	0.000100	0.000100
SurnaH															0.000000	0.869500	0.029100	0.007900	0.002500	0.399200	0.768500	0.028700	0.004200	0.019100	0.039900	0.126000	0.000500	0.011600	0.000100	0.000600	0.008600	0.003800	0.000100	0.003400	0.000100	0.000100	0.000100	0.000100	0.000100	0.000100	0.000100
SurnaC																0.000000	0.522500	0.153400	0.503400	0.918900	0.805300	0.108800	0.201700	0.031500	0.000400	0.067500	0.000100	0.131900	0.000100	0.002600	0.053600	0.019600	0.003400	0.194200	0.000100	0.008800	0.000100	0.000100	0.000100	0.000100	0.000100
EiraH																	0.000000	0.595900	0.740200	0.458800	0.195200	0.220800	0.389800	0.032300	0.000800	0.002600	0.046100	0.850500	0.000100	0.008000	0.001100	0.230700	0.366100	0.364900	0.000300	0.004300	0.000100	0.001700	0.000100	0.000100	0.000100
EiraC																		0.000000	0.040500	0.263200	0.002600	0.005200	0.328600	0.001200	0.000100	0.083600	0.000100	0.030300	0.000100	0.000100	0.000500	0.000200	0.005300	0.009700	0.000100	0.000100	0.000100	0.000400	0.000100	0.000100	0.000100
BondalselvaH																			0.000000	0.355600	0.179000	0.254000	0.409400	0.043200	0.000100	0.000400	0.000100	0.370900	0.000900	0.068500	0.001700	0.138800	0.418400	0.693700	0.000100	0.006200	0.000100	0.000200	0.000100	0.000100	0.000100
BondalselvaC																				0.000000	0.785800	0.375400	0.257400	0.305200	0.057200	0.460200	0.011100	0.223000	0.013300	0.021200	0.114500	0.078300	0.072000	0.545600	0.102200	0.317200	0.000100	0.112700	0.000100	0.000100	0.000200
OrstaH																					0.000000	0.386700	0.064100	0.042400	0.015400	0.063900	0.000100	0.002100	0.000100	0.006700	0.006600	0.006700	0.039600	0.147900	0.000100	0.000500	0.000100	0.000200	0.000100	0.000100	0.000100
OrstaC																						0.000000	0.339000	0.180900	0.000200	0.002200	0.000100	0.022000	0.273200	0.507900	0.000100	0.192200	0.367400	0.551700	0.000100	0.004000	0.000100	0.000100	0.000100	0.000100	0.000100
GaulaSFH																							0.000000	0.653900	0.000100	0.012900	0.000100	0.060100	0.000100	0.006100	0.000800	0.018500	0.380500	0.668300	0.000100	0.000700	0.000100	0.000100	0.000100	0.000100	0.000100
GaulaSFC																								0.000000	0.000100	0.000100	0.000100	0.095200	0.000100	0.002000	0.000100	0.000500	0.000700	0.039300	0.000100	0.000100	0.000100	0.000100	0.000100	0.000100	0.000100
LaerdalH																									0.000000	0.292500	0.000100	0.000100	0.000100	0.000100	0.000100	0.000100	0.000100	0.000100	0.000100	0.000100	0.000100	0.000100	0.000100	0.000100	0.000100
LaerdalC																										0.000000	0.000100	0.000100	0.000100	0.000100	0.003800	0.000100	0.000100	0.011600	0.000100	0.000100	0.000100	0.000100	0.000100	0.000100	0.000100
VossoH																											0.000000	0.092800	0.000100	0.000100	0.000100	0.000100	0.000100	0.000100	0.000100	0.000100	0.000100	0.000100	0.000100	0.000100	0.000100
VossoC																												0.000000	0.000300	0.013700	0.000100	0.057400	0.009200	0.043000	0.000100	0.000100	0.000100	0.000100	0.000100	0.000100	0.000100
LoneelvaH																													0.000000	0.416100	0.000100	0.000100	0.000100	0.000100	0.000100	0.000100	0.000100	0.000100	0.000100	0.000100	0.000100
LoneelvaC																														0.000000	0.000100	0.017500	0.000500	0.003200	0.000100	0.000100	0.000100	0.000100	0.000100	0.000100	0.000100
OpoH																															0.000000	0.000100	0.000100	0.000100	0.000100	0.000100	0.000100	0.000100	0.000100	0.000100	0.000100
OpoC																																0.000000	0.000200	0.000100	0.000100	0.000100	0.000100	0.000100	0.000100	0.000100	0.000100
EtneH																																	0.000000	0.606700	0.000100	0.000100	0.000100	0.000100	0.000100	0.000100	0.000100
EtneC																																		0.000000	0.000100	0.002600	0.000100	0.000100	0.000100	0.000100	0.000100
FiggjoH																																			0.000000	0.007700	0.000100	0.000100	0.000100	0.000100	0.000100
FiggjoC																																				0.000000	0.000100	0.000100	0.000100	0.000100	0.000100
NumedalslagenH																																					0.000000	0.039700	0.000100	0.000100	0.000100
NumedalslagenC																																						0.000000	0.000100	0.000100	0.000100
BerbyelvaH																																							0.000000	0.269000	0.000100
BerbyelvaC																																								0.000000	0.000100
Farm (POOL)																																									0.000000
Below are data for the 47d SNPs
Fst-values:	NeidenH	NeidenC	VestreJakobselvH	VestreJakobselvC	AltaH	AltaC	ReisaH	ReisaC	MalselvH	MalselvC	RokdalvassdragetH	RokdalvassdragetC	NamsenH	NamsenC	SurnaH	SurnaC	EiraH	EiraC	BondalselvaH	BondalselvaC	OrstaH	OrstaC	GaulaSFH	GaulaSFC	LaerdalH	LaerdalC	VossoH	VossoC	LoneelvaH	LoneelvaC	OpoH	OpoC	EtneH	EtneC	FiggjoH	FiggjoC	NumedalslagenH	NumedalslagenC	BerbyelvaH	BerbyelvaC	Farm (POOL)
NeidenH	0.000000	-0.001730	0.017117	0.026178	0.033545	0.034757	0.047818	0.036484	0.069899	0.052948	0.103517	0.099224	0.121383	0.105679	0.109494	0.123645	0.100480	0.121820	0.106280	0.101233	0.102248	0.111318	0.105922	0.103032	0.131077	0.118172	0.161702	0.141356	0.120430	0.122644	0.128876	0.156508	0.099077	0.118608	0.133199	0.122718	0.134757	0.128854	0.113890	0.104680	0.190111
NeidenC	-0.001730	0.000000	0.011700	0.020915	0.028303	0.028947	0.032593	0.024447	0.062965	0.044176	0.098355	0.090956	0.109819	0.094446	0.096833	0.112275	0.088954	0.111237	0.096444	0.096476	0.092537	0.103806	0.094406	0.093581	0.120229	0.104832	0.148659	0.126432	0.114229	0.118509	0.111859	0.144737	0.089601	0.106833	0.121403	0.110823	0.121773	0.116820	0.102485	0.092204	0.180152
VestreJakobselvH	0.017117	0.011700	0.000000	0.006743	0.014166	0.022301	0.030344	0.026813	0.064723	0.041114	0.080780	0.074119	0.096175	0.078562	0.080676	0.093498	0.073080	0.089203	0.074109	0.072604	0.070638	0.076196	0.072951	0.069855	0.097417	0.082728	0.112595	0.097289	0.089533	0.092838	0.085548	0.121925	0.067264	0.082042	0.090011	0.086105	0.094505	0.092222	0.075024	0.066972	0.161845
VestreJakobselvC	0.026178	0.020915	0.006743	0.000000	0.023439	0.027946	0.039201	0.033828	0.047005	0.019064	0.054601	0.046012	0.064904	0.048070	0.049407	0.063095	0.055136	0.065508	0.051065	0.050617	0.047016	0.051092	0.051732	0.043315	0.067727	0.056849	0.087223	0.070381	0.068587	0.066626	0.062332	0.089670	0.050125	0.056673	0.064626	0.062594	0.074679	0.067657	0.060331	0.053208	0.127393
AltaH	0.033545	0.028303	0.014166	0.023439	0.000000	0.005938	0.026978	0.019657	0.065531	0.048629	0.089056	0.079755	0.115753	0.094471	0.104646	0.113200	0.093995	0.105524	0.086859	0.089742	0.084964	0.087333	0.082825	0.083444	0.115048	0.097683	0.118487	0.111046	0.102245	0.103548	0.103186	0.137178	0.081215	0.099460	0.100741	0.099160	0.116714	0.111555	0.099415	0.090064	0.180888
AltaC	0.034757	0.028947	0.022301	0.027946	0.005938	0.000000	0.020523	0.016670	0.069011	0.050283	0.096244	0.088981	0.115802	0.096217	0.103118	0.112571	0.086508	0.104167	0.091186	0.094410	0.088149	0.099140	0.089376	0.089427	0.118789	0.103260	0.129809	0.110097	0.117060	0.110543	0.104995	0.136063	0.084445	0.101496	0.111349	0.102890	0.117213	0.112577	0.111039	0.096947	0.173746
ReisaH	0.047818	0.032593	0.030344	0.039201	0.026978	0.020523	0.000000	0.003634	0.066161	0.049229	0.105919	0.095771	0.104922	0.090465	0.102500	0.109427	0.093882	0.110841	0.093619	0.102217	0.097820	0.117676	0.101992	0.105523	0.112538	0.098690	0.148157	0.124283	0.122676	0.125132	0.105243	0.138580	0.100311	0.108314	0.125097	0.114738	0.121094	0.112279	0.125609	0.109813	0.172545
ReisaC	0.036484	0.024447	0.026813	0.033828	0.019657	0.016670	0.003634	0.000000	0.057410	0.045216	0.097094	0.086673	0.107985	0.092606	0.098100	0.111218	0.095615	0.112094	0.095600	0.109181	0.094159	0.110778	0.098960	0.101549	0.112076	0.096797	0.139679	0.121216	0.122170	0.123520	0.105124	0.138363	0.097774	0.107038	0.111232	0.105762	0.116853	0.112714	0.112457	0.097083	0.174983
MalselvH	0.069899	0.062965	0.064723	0.047005	0.065531	0.069011	0.066161	0.057410	0.000000	0.008194	0.068458	0.064006	0.049160	0.045385	0.057997	0.054349	0.053837	0.064754	0.049993	0.070206	0.050668	0.071758	0.074517	0.064903	0.056579	0.054973	0.106213	0.092623	0.088861	0.080496	0.060693	0.085786	0.056396	0.064948	0.072582	0.066774	0.078748	0.062587	0.081222	0.077499	0.124871
MalselvC	0.052948	0.044176	0.041114	0.019064	0.048629	0.050283	0.049229	0.045216	0.008194	0.000000	0.048011	0.036889	0.039635	0.031215	0.038612	0.045472	0.041386	0.053004	0.038719	0.048208	0.035140	0.048022	0.050439	0.039325	0.046141	0.039778	0.081015	0.061534	0.058802	0.056546	0.047497	0.067611	0.045017	0.045322	0.059708	0.050072	0.058937	0.042604	0.062450	0.053118	0.104930
RokdalvassdragetH	0.103517	0.098355	0.080780	0.054601	0.089056	0.096244	0.105919	0.097094	0.068458	0.048011	0.000000	0.006577	0.023630	0.022674	0.026648	0.024126	0.036778	0.039987	0.022676	0.020078	0.022324	0.026975	0.034434	0.024283	0.028760	0.027480	0.051573	0.041313	0.056602	0.031658	0.044810	0.039847	0.039485	0.031237	0.047483	0.033374	0.037187	0.029907	0.060798	0.063993	0.072483
RokdalvassdragetC	0.099224	0.090956	0.074119	0.046012	0.079755	0.088981	0.095771	0.086673	0.064006	0.036889	0.006577	0.000000	0.021825	0.020356	0.018563	0.027894	0.035805	0.040171	0.024308	0.033366	0.023441	0.022931	0.032090	0.021916	0.035651	0.028448	0.044783	0.038275	0.056041	0.038851	0.040869	0.047579	0.039499	0.029922	0.040194	0.029938	0.031848	0.027792	0.054273	0.050886	0.079670
NamsenH	0.121383	0.109819	0.096175	0.064904	0.115753	0.115802	0.104922	0.107985	0.049160	0.039635	0.023630	0.021825	0.000000	0.002727	0.000886	0.000043	0.016595	0.019370	0.015323	0.020893	0.016247	0.031148	0.031496	0.024198	0.010217	0.009443	0.063837	0.036685	0.050460	0.035233	0.021409	0.025945	0.031550	0.018690	0.044191	0.032245	0.027860	0.014068	0.061983	0.060452	0.052450
NamsenC	0.105679	0.094446	0.078562	0.048070	0.094471	0.096217	0.090465	0.092606	0.045385	0.031215	0.022674	0.020356	0.002727	0.000000	0.002250	0.002854	0.012670	0.016022	0.007327	0.015250	0.008802	0.020918	0.019548	0.012560	0.013940	0.009875	0.050148	0.031789	0.039630	0.024495	0.020516	0.026879	0.020138	0.009487	0.029752	0.023043	0.033789	0.015654	0.046397	0.047346	0.054679
SurnaH	0.109494	0.096833	0.080676	0.049407	0.104646	0.103118	0.102500	0.098100	0.057997	0.038612	0.026648	0.018563	0.000886	0.002250	0.000000	0.001029	-0.000956	0.000632	0.015079	0.010115	0.004549	0.017777	0.011429	0.009169	0.012690	0.007162	0.054210	0.024044	0.044505	0.028056	0.017525	0.020748	0.019531	0.003680	0.021940	0.013191	0.025785	0.015192	0.038362	0.033686	0.051793
SurnaC	0.123645	0.112275	0.093498	0.063095	0.113200	0.112571	0.109427	0.111218	0.054349	0.045472	0.024126	0.027894	0.000043	0.002854	0.001029	0.000000	0.010551	0.011133	0.006927	0.005116	0.006194	0.020640	0.020838	0.011790	0.006415	0.003001	0.048423	0.024683	0.037925	0.024630	0.012397	0.014870	0.016415	0.007546	0.030281	0.017422	0.025806	0.013089	0.052685	0.054667	0.043157
EiraH	0.100480	0.088954	0.073080	0.055136	0.093995	0.086508	0.093882	0.095615	0.053837	0.041386	0.036778	0.035805	0.016595	0.012670	-0.000956	0.010551	0.000000	-0.005110	0.006741	0.006122	0.001599	0.011971	0.009973	0.009170	0.023399	0.013871	0.043233	0.023614	0.039437	0.022140	0.017767	0.023695	0.011804	0.003877	0.028331	0.013410	0.027870	0.020598	0.035809	0.033450	0.060447
EiraC	0.121820	0.111237	0.089203	0.065508	0.105524	0.104167	0.110841	0.112094	0.064754	0.053004	0.039987	0.040171	0.019370	0.016022	0.000632	0.011133	-0.005110	0.000000	0.010326	0.010998	0.004793	0.016047	0.012744	0.011266	0.019798	0.012898	0.042433	0.015081	0.038703	0.020422	0.016911	0.012698	0.015754	0.003111	0.024903	0.014144	0.030742	0.020602	0.042709	0.041016	0.049076
BondalselvaH	0.106280	0.096444	0.074109	0.051065	0.086859	0.091186	0.093619	0.095600	0.049993	0.038719	0.022676	0.024308	0.015323	0.007327	0.015079	0.006927	0.006741	0.010326	0.000000	0.004098	-0.004206	0.005953	0.012869	0.007343	0.014391	0.009740	0.026904	0.023896	0.029292	0.016729	0.016078	0.023925	0.007393	0.005051	0.024318	0.010551	0.034334	0.020799	0.034803	0.032833	0.057398
BondalselvaC	0.101233	0.096476	0.072604	0.050617	0.089742	0.094410	0.102217	0.109181	0.070206	0.048208	0.020078	0.033366	0.020893	0.015250	0.010115	0.005116	0.006122	0.010998	0.004098	0.000000	0.005892	0.005251	0.006616	0.005292	0.013128	0.010633	0.038835	0.017249	0.033553	0.015175	0.028450	0.020741	0.015456	0.009033	0.028984	0.019343	0.035369	0.018391	0.043141	0.052316	0.045733
OrstaH	0.102248	0.092537	0.070638	0.047016	0.084964	0.088149	0.097820	0.094159	0.050668	0.035140	0.022324	0.023441	0.016247	0.008802	0.004549	0.006194	0.001599	0.004793	-0.004206	0.005892	0.000000	0.000465	0.004745	0.001719	0.014170	0.009546	0.030117	0.020820	0.023232	0.011362	0.010916	0.021822	0.001294	-0.002276	0.008461	0.003296	0.027582	0.015569	0.026579	0.022656	0.057968
OrstaC	0.111318	0.103806	0.076196	0.051092	0.087333	0.099140	0.117676	0.110778	0.071758	0.048022	0.026975	0.022931	0.031148	0.020918	0.017777	0.020640	0.011971	0.016047	0.005953	0.005251	0.000465	0.000000	0.011412	0.000149	0.029910	0.022474	0.024737	0.021790	0.021437	0.013656	0.026917	0.031908	0.013295	0.007252	0.019088	0.009558	0.030861	0.025687	0.029078	0.034629	0.063390
GaulaSFH	0.105922	0.094406	0.072951	0.051732	0.082825	0.089376	0.101992	0.098960	0.074517	0.050439	0.034434	0.032090	0.031496	0.019548	0.011429	0.020838	0.009973	0.012744	0.012869	0.006616	0.004745	0.011412	0.000000	0.002497	0.028807	0.013054	0.033343	0.018180	0.027763	0.013512	0.020633	0.033465	0.009552	0.007376	0.020406	0.013443	0.041884	0.025967	0.031539	0.031236	0.071504
GaulaSFC	0.103032	0.093581	0.069855	0.043315	0.083444	0.089427	0.105523	0.101549	0.064903	0.039325	0.024283	0.021916	0.024198	0.012560	0.009169	0.011790	0.009170	0.011266	0.007343	0.005292	0.001719	0.000149	0.002497	0.000000	0.022537	0.013815	0.027137	0.013181	0.021547	0.010844	0.016767	0.022913	0.008810	0.004177	0.020024	0.011777	0.034883	0.022634	0.030316	0.031248	0.054709
LaerdalH	0.131077	0.120229	0.097417	0.067727	0.115048	0.118789	0.112538	0.112076	0.056579	0.046141	0.028760	0.035651	0.010217	0.013940	0.012690	0.006415	0.023399	0.019798	0.014391	0.013128	0.014170	0.029910	0.028807	0.022537	0.000000	0.000108	0.049436	0.029021	0.049994	0.033592	0.015560	0.020737	0.034104	0.016569	0.029842	0.023353	0.027017	0.014180	0.052935	0.049984	0.052315
LaerdalC	0.118172	0.104832	0.082728	0.056849	0.097683	0.103260	0.098690	0.096797	0.054973	0.039778	0.027480	0.028448	0.009443	0.009875	0.007162	0.003001	0.013871	0.012898	0.009740	0.010633	0.009546	0.022474	0.013054	0.013815	0.000108	0.000000	0.038784	0.017125	0.042671	0.024656	0.010137	0.017731	0.020448	0.008134	0.026183	0.017063	0.023737	0.012478	0.040341	0.035843	0.053662
VossoH	0.161702	0.148659	0.112595	0.087223	0.118487	0.129809	0.148157	0.139679	0.106213	0.081015	0.051573	0.044783	0.063837	0.050148	0.054210	0.048423	0.043233	0.042433	0.026904	0.038835	0.030117	0.024737	0.033343	0.027137	0.049436	0.038784	0.000000	0.016840	0.056233	0.043105	0.037648	0.042769	0.041906	0.030944	0.033586	0.027935	0.059453	0.053397	0.053409	0.055326	0.085339
VossoC	0.141356	0.126432	0.097289	0.070381	0.111046	0.110097	0.124283	0.121216	0.092623	0.061534	0.041313	0.038275	0.036685	0.031789	0.024044	0.024683	0.023614	0.015081	0.023896	0.017249	0.020820	0.021790	0.018180	0.013181	0.029021	0.017125	0.016840	0.000000	0.043583	0.026804	0.019259	0.012253	0.026344	0.014727	0.036523	0.026344	0.038858	0.031893	0.049282	0.049533	0.038091
LoneelvaH	0.120430	0.114229	0.089533	0.068587	0.102245	0.117060	0.122676	0.122170	0.088861	0.058802	0.056602	0.056041	0.050460	0.039630	0.044505	0.037925	0.039437	0.038703	0.029292	0.033553	0.023232	0.021437	0.027763	0.021547	0.049994	0.042671	0.056233	0.043583	0.000000	0.010531	0.046890	0.047190	0.023937	0.029941	0.052183	0.042954	0.070036	0.055192	0.061061	0.059514	0.075883
LoneelvaC	0.122644	0.118509	0.092838	0.066626	0.103548	0.110543	0.125132	0.123520	0.080496	0.056546	0.031658	0.038851	0.035233	0.024495	0.028056	0.024630	0.022140	0.020422	0.016729	0.015175	0.011362	0.013656	0.013512	0.010844	0.033592	0.024656	0.043105	0.026804	0.010531	0.000000	0.035548	0.025337	0.012679	0.012292	0.034638	0.028543	0.052291	0.035819	0.051920	0.051082	0.065174
OpoH	0.128876	0.111859	0.085548	0.062332	0.103186	0.104995	0.105243	0.105124	0.060693	0.047497	0.044810	0.040869	0.021409	0.020516	0.017525	0.012397	0.017767	0.016911	0.016078	0.028450	0.010916	0.026917	0.020633	0.016767	0.015560	0.010137	0.037648	0.019259	0.046890	0.035548	0.000000	0.021586	0.021215	0.013039	0.026601	0.024655	0.028685	0.021041	0.048271	0.041161	0.063994
OpoC	0.156508	0.144737	0.121925	0.089670	0.137178	0.136063	0.138580	0.138363	0.085786	0.067611	0.039847	0.047579	0.025945	0.026879	0.020748	0.014870	0.023695	0.012698	0.023925	0.020741	0.021822	0.031908	0.033465	0.022913	0.020737	0.017731	0.042769	0.012253	0.047190	0.025337	0.021586	0.000000	0.032982	0.018125	0.044411	0.035886	0.049680	0.038378	0.066858	0.068261	0.026489
EtneH	0.099077	0.089601	0.067264	0.050125	0.081215	0.084445	0.100311	0.097774	0.056396	0.045017	0.039485	0.039499	0.031550	0.020138	0.019531	0.016415	0.011804	0.015754	0.007393	0.015456	0.001294	0.013295	0.009552	0.008810	0.034104	0.020448	0.041906	0.026344	0.023937	0.012679	0.021215	0.032982	0.000000	0.006192	0.026668	0.016559	0.043544	0.031218	0.033162	0.031328	0.075758
EtneC	0.118608	0.106833	0.082042	0.056673	0.099460	0.101496	0.108314	0.107038	0.064948	0.045322	0.031237	0.029922	0.018690	0.009487	0.003680	0.007546	0.003877	0.003111	0.005051	0.009033	-0.002276	0.007252	0.007376	0.004177	0.016569	0.008134	0.030944	0.014727	0.029941	0.012292	0.013039	0.018125	0.006192	0.000000	0.011926	0.004411	0.025276	0.013876	0.033446	0.028898	0.056397
FiggjoH	0.133199	0.121403	0.090011	0.064626	0.100741	0.111349	0.125097	0.111232	0.072582	0.059708	0.047483	0.040194	0.044191	0.029752	0.021940	0.030281	0.028331	0.024903	0.024318	0.028984	0.008461	0.019088	0.020406	0.020024	0.029842	0.026183	0.033586	0.036523	0.052183	0.034638	0.026601	0.044411	0.026668	0.011926	0.000000	0.003976	0.037317	0.026794	0.037851	0.037073	0.086104
FiggjoC	0.122718	0.110823	0.086105	0.062594	0.099160	0.102890	0.114738	0.105762	0.066774	0.050072	0.033374	0.029938	0.032245	0.023043	0.013191	0.017422	0.013410	0.014144	0.010551	0.019343	0.003296	0.009558	0.013443	0.011777	0.023353	0.017063	0.027935	0.026344	0.042954	0.028543	0.024655	0.035886	0.016559	0.004411	0.003976	0.000000	0.025506	0.018445	0.034154	0.031679	0.072443
NumedalslagenH	0.134757	0.121773	0.094505	0.074679	0.116714	0.117213	0.121094	0.116853	0.078748	0.058937	0.037187	0.031848	0.027860	0.033789	0.025785	0.025806	0.027870	0.030742	0.034334	0.035369	0.027582	0.030861	0.041884	0.034883	0.027017	0.023737	0.059453	0.038858	0.070036	0.052291	0.028685	0.049680	0.043544	0.025276	0.037317	0.025506	0.000000	0.002341	0.047135	0.049938	0.087199
NumedalslagenC	0.128854	0.116820	0.092222	0.067657	0.111555	0.112577	0.112279	0.112714	0.062587	0.042604	0.029907	0.027792	0.014068	0.015654	0.015192	0.013089	0.020598	0.020602	0.020799	0.018391	0.015569	0.025687	0.025967	0.022634	0.014180	0.012478	0.053397	0.031893	0.055192	0.035819	0.021041	0.038378	0.031218	0.013876	0.026794	0.018445	0.002341	0.000000	0.041145	0.044648	0.072180
BerbyelvaH	0.113890	0.102485	0.075024	0.060331	0.099415	0.111039	0.125609	0.112457	0.081222	0.062450	0.060798	0.054273	0.061983	0.046397	0.038362	0.052685	0.035809	0.042709	0.034803	0.043141	0.026579	0.029078	0.031539	0.030316	0.052935	0.040341	0.053409	0.049282	0.061061	0.051920	0.048271	0.066858	0.033162	0.033446	0.037851	0.034154	0.047135	0.041145	0.000000	0.004159	0.104743
BerbyelvaC	0.104680	0.092204	0.066972	0.053208	0.090064	0.096947	0.109813	0.097083	0.077499	0.053118	0.063993	0.050886	0.060452	0.047346	0.033686	0.054667	0.033450	0.041016	0.032833	0.052316	0.022656	0.034629	0.031236	0.031248	0.049984	0.035843	0.055326	0.049533	0.059514	0.051082	0.041161	0.068261	0.031328	0.028898	0.037073	0.031679	0.049938	0.044648	0.004159	0.000000	0.110681
Farm (POOL)	0.190111	0.180152	0.161845	0.127393	0.180888	0.173746	0.172545	0.174983	0.124871	0.104930	0.072483	0.079670	0.052450	0.054679	0.051793	0.043157	0.060447	0.049076	0.057398	0.045733	0.057968	0.063390	0.071504	0.054709	0.052315	0.053662	0.085339	0.038091	0.075883	0.065174	0.063994	0.026489	0.075758	0.056397	0.086104	0.072443	0.087199	0.072180	0.104743	0.110681	0.000000
P-values:	NeidenH	NeidenC	VestreJakobselvH	VestreJakobselvC	AltaH	AltaC	ReisaH	ReisaC	MalselvH	MalselvC	RokdalvassdragetH	RokdalvassdragetC	NamsenH	NamsenC	SurnaH	SurnaC	EiraH	EiraC	BondalselvaH	BondalselvaC	OrstaH	OrstaC	GaulaSFH	GaulaSFC	LaerdalH	LaerdalC	VossoH	VossoC	LoneelvaH	LoneelvaC	OpoH	OpoC	EtneH	EtneC	FiggjoH	FiggjoC	NumedalslagenH	NumedalslagenC	BerbyelvaH	BerbyelvaC	Farm (POOL)
NeidenH	0.000000	0.841400	0.000100	0.000100	0.000100	0.000100	0.000100	0.000100	0.000100	0.000100	0.000100	0.000100	0.000100	0.000100	0.000100	0.000100	0.000100	0.000100	0.000100	0.000100	0.000100	0.000100	0.000100	0.000100	0.000100	0.000100	0.000100	0.000100	0.000100	0.000100	0.000100	0.000100	0.000100	0.000100	0.000100	0.000100	0.000100	0.000100	0.000100	0.000100	0.000100
NeidenC		0.000000	0.000100	0.000100	0.000100	0.000100	0.000100	0.000100	0.000100	0.000100	0.000100	0.000100	0.000100	0.000100	0.000100	0.000100	0.000100	0.000100	0.000100	0.000100	0.000100	0.000100	0.000100	0.000100	0.000100	0.000100	0.000100	0.000100	0.000100	0.000100	0.000100	0.000100	0.000100	0.000100	0.000100	0.000100	0.000100	0.000100	0.000100	0.000100	0.000100
VestreJakobselvH			0.000000	0.000100	0.000100	0.000100	0.000100	0.000100	0.000100	0.000100	0.000100	0.000100	0.000100	0.000100	0.000100	0.000100	0.000100	0.000100	0.000100	0.000100	0.000100	0.000100	0.000100	0.000100	0.000100	0.000100	0.000100	0.000100	0.000100	0.000100	0.000100	0.000100	0.000100	0.000100	0.000100	0.000100	0.000100	0.000100	0.000100	0.000100	0.000100
VestreJakobselvC				0.000000	0.000100	0.000100	0.000100	0.000100	0.000100	0.000100	0.000100	0.000100	0.000100	0.000100	0.000100	0.000100	0.000100	0.000100	0.000100	0.000100	0.000100	0.000100	0.000100	0.000100	0.000100	0.000100	0.000100	0.000100	0.000100	0.000100	0.000100	0.000100	0.000100	0.000100	0.000100	0.000100	0.000100	0.000100	0.000100	0.000100	0.000100
AltaH					0.000000	0.015900	0.000100	0.000100	0.000100	0.000100	0.000100	0.000100	0.000100	0.000100	0.000100	0.000100	0.000100	0.000100	0.000100	0.000100	0.000100	0.000100	0.000100	0.000100	0.000100	0.000100	0.000100	0.000100	0.000100	0.000100	0.000100	0.000100	0.000100	0.000100	0.000100	0.000100	0.000100	0.000100	0.000100	0.000100	0.000100
AltaC						0.000000	0.000100	0.000100	0.000100	0.000100	0.000100	0.000100	0.000100	0.000100	0.000100	0.000100	0.000100	0.000100	0.000100	0.000100	0.000100	0.000100	0.000100	0.000100	0.000100	0.000100	0.000100	0.000100	0.000100	0.000100	0.000100	0.000100	0.000100	0.000100	0.000100	0.000100	0.000100	0.000100	0.000100	0.000100	0.000100
ReisaH							0.000000	0.089000	0.000100	0.000100	0.000100	0.000100	0.000100	0.000100	0.000100	0.000100	0.000100	0.000100	0.000100	0.000100	0.000100	0.000100	0.000100	0.000100	0.000100	0.000100	0.000100	0.000100	0.000100	0.000100	0.000100	0.000100	0.000100	0.000100	0.000100	0.000100	0.000100	0.000100	0.000100	0.000100	0.000100
ReisaC								0.000000	0.000100	0.000100	0.000100	0.000100	0.000100	0.000100	0.000100	0.000100	0.000100	0.000100	0.000100	0.000100	0.000100	0.000100	0.000100	0.000100	0.000100	0.000100	0.000100	0.000100	0.000100	0.000100	0.000100	0.000100	0.000100	0.000100	0.000100	0.000100	0.000100	0.000100	0.000100	0.000100	0.000100
MalselvH									0.000000	0.039400	0.000100	0.000100	0.000100	0.000100	0.000100	0.000100	0.000100	0.000100	0.000100	0.000100	0.000100	0.000100	0.000100	0.000100	0.000100	0.000100	0.000100	0.000100	0.000100	0.000100	0.000100	0.000100	0.000100	0.000100	0.000100	0.000100	0.000100	0.000100	0.000100	0.000100	0.000100
MalselvC										0.000000	0.000100	0.000100	0.000100	0.000100	0.000100	0.000100	0.000100	0.000100	0.000100	0.000100	0.000100	0.000100	0.000100	0.000100	0.000100	0.000100	0.000100	0.000100	0.000100	0.000100	0.000100	0.000100	0.000100	0.000100	0.000100	0.000100	0.000100	0.000100	0.000100	0.000100	0.000100
RokdalvassdragetH											0.000000	0.012500	0.000100	0.000100	0.000100	0.000100	0.000100	0.000100	0.000100	0.005200	0.000100	0.000100	0.000100	0.000100	0.000100	0.000100	0.000100	0.000100	0.000100	0.000100	0.000100	0.000100	0.000100	0.000100	0.000100	0.000100	0.000100	0.000100	0.000100	0.000100	0.000100
RokdalvassdragetC												0.000000	0.000100	0.000100	0.000100	0.000100	0.000100	0.000100	0.000100	0.000100	0.000100	0.000100	0.000100	0.000100	0.000100	0.000100	0.000100	0.000100	0.000100	0.000100	0.000100	0.000100	0.000100	0.000100	0.000100	0.000100	0.000100	0.000100	0.000100	0.000100	0.000100
NamsenH													0.000000	0.046400	0.372700	0.460400	0.000100	0.000100	0.000100	0.002500	0.000100	0.000100	0.000100	0.000100	0.000100	0.000100	0.000100	0.000100	0.000100	0.000100	0.000100	0.000100	0.000100	0.000100	0.000100	0.000100	0.000100	0.000100	0.000100	0.000100	0.000100
NamsenC														0.000000	0.225300	0.077300	0.000100	0.000100	0.002400	0.005100	0.000700	0.000100	0.000100	0.000100	0.000100	0.000100	0.000100	0.000100	0.000100	0.000100	0.000100	0.000100	0.000100	0.000100	0.000100	0.000100	0.000100	0.000100	0.000100	0.000100	0.000100
SurnaH															0.000000	0.364400	0.550300	0.412400	0.002300	0.087300	0.147600	0.000800	0.009400	0.008800	0.000800	0.035700	0.000100	0.000100	0.000100	0.000100	0.000100	0.000100	0.000100	0.127100	0.000100	0.000500	0.000100	0.000300	0.000100	0.000100	0.000100
SurnaC																0.000000	0.003900	0.001000	0.015900	0.190200	0.029700	0.000100	0.000100	0.000100	0.003500	0.131600	0.000100	0.000100	0.000100	0.000100	0.000100	0.000100	0.000100	0.000800	0.000100	0.000100	0.000100	0.000100	0.000100	0.000100	0.000100
EiraH																	0.000000	0.946200	0.044600	0.191500	0.308800	0.007100	0.009700	0.002800	0.000100	0.000400	0.000100	0.000100	0.000100	0.000100	0.000100	0.000100	0.000300	0.079600	0.000100	0.000100	0.000100	0.000100	0.000100	0.000100	0.000100
EiraC																		0.000000	0.003500	0.059400	0.081400	0.000200	0.000500	0.000200	0.000100	0.000200	0.000100	0.000200	0.000100	0.000100	0.000100	0.000100	0.000100	0.087700	0.000100	0.000100	0.000100	0.000100	0.000100	0.000100	0.000100
BondalselvaH																			0.000000	0.252400	0.911300	0.060100	0.001100	0.004400	0.000100	0.002500	0.000100	0.000100	0.000100	0.000100	0.000100	0.000100	0.002500	0.019500	0.000100	0.000300	0.000100	0.000100	0.000100	0.000100	0.000100
BondalselvaC																				0.000000	0.186300	0.217100	0.147100	0.162400	0.011700	0.041600	0.000100	0.011000	0.000100	0.011400	0.000100	0.001700	0.005000	0.051800	0.000100	0.001800	0.000100	0.002100	0.000100	0.000100	0.000100
OrstaH																					0.000000	0.418800	0.097700	0.217400	0.000100	0.002200	0.000100	0.000100	0.000100	0.000600	0.000700	0.000100	0.277800	0.840600	0.006000	0.101900	0.000100	0.000100	0.000100	0.000100	0.000100
OrstaC																						0.000000	0.005300	0.458400	0.000100	0.000100	0.000100	0.000100	0.000100	0.000600	0.000100	0.000100	0.000100	0.007700	0.000100	0.001600	0.000100	0.000100	0.000100	0.000100	0.000100
GaulaSFH																							0.000000	0.144300	0.000100	0.000200	0.000100	0.000200	0.000100	0.000200	0.000100	0.000100	0.000900	0.003500	0.000100	0.000100	0.000100	0.000100	0.000100	0.000100	0.000100
GaulaSFC																								0.000000	0.000100	0.000100	0.000100	0.000100	0.000100	0.000100	0.000100	0.000100	0.000100	0.004900	0.000100	0.000100	0.000100	0.000100	0.000100	0.000100	0.000100
LaerdalH																									0.000000	0.440400	0.000100	0.000100	0.000100	0.000100	0.000100	0.000100	0.000100	0.000100	0.000100	0.000100	0.000100	0.000100	0.000100	0.000100	0.000100
LaerdalC																										0.000000	0.000100	0.000100	0.000100	0.000100	0.000300	0.000100	0.000100	0.000300	0.000100	0.000100	0.000100	0.000100	0.000100	0.000100	0.000100
VossoH																											0.000000	0.000100	0.000100	0.000100	0.000100	0.000100	0.000100	0.000100	0.000100	0.000100	0.000100	0.000100	0.000100	0.000100	0.000100
VossoC																												0.000000	0.000100	0.000100	0.000100	0.000100	0.000100	0.000100	0.000100	0.000100	0.000100	0.000100	0.000100	0.000100	0.000100
LoneelvaH																													0.000000	0.000100	0.000100	0.000100	0.000100	0.000100	0.000100	0.000100	0.000100	0.000100	0.000100	0.000100	0.000100
LoneelvaC																														0.000000	0.000100	0.000100	0.000100	0.000100	0.000100	0.000100	0.000100	0.000100	0.000100	0.000100	0.000100
OpoH																															0.000000	0.000100	0.000100	0.000100	0.000100	0.000100	0.000100	0.000100	0.000100	0.000100	0.000100
OpoC																																0.000000	0.000100	0.000100	0.000100	0.000100	0.000100	0.000100	0.000100	0.000100	0.000100
EtneH																																	0.000000	0.000100	0.000100	0.000100	0.000100	0.000100	0.000100	0.000100	0.000100
EtneC																																		0.000000	0.000100	0.006800	0.000100	0.000100	0.000100	0.000100	0.000100
FiggjoH																																			0.000000	0.033600	0.000100	0.000100	0.000100	0.000100	0.000100
FiggjoC																																				0.000000	0.000100	0.000100	0.000100	0.000100	0.000100
NumedalslagenH																																					0.000000	0.149200	0.000100	0.000100	0.000100
NumedalslagenC																																						0.000000	0.000100	0.000100	0.000100
BerbyelvaH																																							0.000000	0.036500	0.000100
BerbyelvaC																																								0.000000	0.000100
Farm (POOL)																																									0.000000
