# Supplementary material for: Atlantic salmon populations invaded by farmed escapees: quantifying genetic introgression with a Bayesian approach and SNPs
Source: BMC Genet. 2013 Aug 23;14:74. doi: 10.1186/1471-2156-14-74 (PMC3765417; doi:10.1186/1471-2156-14-74)
Supplement: Additional file 11: Figure S5 — Principal compont analysis for the historical and contemporary samples for all 20 rivers and the group of farmed salmon based upon 47d and 25r. [file 1471-2156-14-74-S11.xls]

## Sheet: Sheet1
Atlantic salmon populations invaded by farmed escapees: quantifying genetic introgression with a Bayesian approach and SNPs
Figure S6.
PCA plots for the 20 populations based upon the analysis of 47 diagnostic markers (top figure), and 25 random markers (bottom figure). H = historical samples while C = contemporary sample. Prefix number is population number based upon order in table 1 in manuscript.
47 diagnostic markers.
25 random markers
